# Supplementary material for: Catalytically distinct metabolic enzyme isocitrate dehydrogenase 1 mutants tune phenotype severity in tumor models
Source: J Biol Chem. 2025 Apr 4;301(5):108477. doi: 10.1016/j.jbc.2025.108477 (PMC12147185; doi:10.1016/j.jbc.2025.108477)
Supplement: Supplemental TableS5 [file mmc2.xlsx]

## Sheet: HT1080tumors
Adjust for weight of sample to give nmol/mg
	12.8	14.6	12.8	19.5	17.3	14.3	21.5	17.4	13	22.8	21.1	23
	sample 1_WT	sample 2_WT	sample 3_RQ	sample 4_RQ	sample 5_RQ	sample 6_RQ	sample 7_RQ	sample 8_RQ	sample 9_RQ	sample 10_RH	sample 11_RH	sample 12_RH
2Aminobutyrate	0.0309325	0.108246	0.056903	0.0368097	0.00813798	0.0460696	0.0816689	0.0390918	0.0279336	0.00956235	0.0497286	0.0154827
2HG	0.21296	0.0569181	4.09536	6.98784	1.14125	7.03747	11.3551	5.4775	4.67341	1.43501	3.478	2.40114
3PG	0.0199169	0.025913	0.0271177	0.00950581	0.103387	0.0478352	0.00926128	0.0289211	0.0261154	0.0527638	0.0214365	0.0189505
Alanine	#VALUE!	#VALUE!	3.66756	4.96956	0.905823	3.32931	5.35359	2.76569	2.28278	1.25446	3.81218	1.51026
Asparagine	0.269382	0.486668	0.54694	0.593825	0.169612	0.385929	0.472543	0.438449	0.331409	0.151335	0.328551	0.162865
Aspartate	0.695077	1.00119	1.50052	0.748201	0.232009	0.351377	0.897204	0.248068	0.201755	0.166817	0.44256	0.244905
BetaAlanine	0.0757795	0.0402999	0.0440847	0.0700258	0.0143002	0.0363496	0.0574633	0.0342856	0.051185	0.0195726	0.052574	0.0333794
cAconitate	0.00288928	0.0033869	0.00647783	0.00616235	0.0064024	0.00524004	0.00480863	0.00659144	0.0103862	0.00508411	0.00685824	0.00536431
Citrate	0.0370885	0.165246	0.336385	0.250795	0.295447	0.264602	0.221164	0.259307	0.338651	0.222876	0.370803	0.246674
Cysteine	#VALUE!	#VALUE!	0.204953	0.474377	0.0478826	0.116706	0.303425	0.788406	0.0726422	0.0432073	0.438556	0.289964
DHAP	0.0661007	0.246744	0.515121	0.308994	0.143104	0.0398381	0.345885	0.0959336	0.138846	0.163842	0.0427667	0.0356489
DHAP2	0.0682882	0.300194	0.542195	0.312771	0.142227	0.0446121	0.383094	0.145893	0.136815	0.166787	0.0536895	0.0368444
Fumarate	0.264304	0.326416	0.160035	0.12601	0.0518647	0.050724	0.0673515	0.0692321	0.0538408	0.0729663	0.117381	0.0785565
GABA	0.00546352	0.00786989	0.00390581	0.00505351	0.00309134	0.00509001	0.00300769	0.00308505	0.00449223	0.00364423	0.00673348	0.00518291
Glutamate	5.78318	9.18557	5.63129	4.12213	1.10505	2.53977	4.3354	2.43916	1.38658	1.65814	4.44262	2.66198
Glutamine	0.985359	3.3984	3.70873	3.00029	0.299119	0.529923	1.69778	0.527245	0.468183	0.550366	1.12986	0.792717
Glycerol3P	0.116139	0.748496	0.846724	0.334753	0.0817239	0.497066	0.791884	0.547292	0.194907	0.181146	0.196721	0.085172
Glycerol3P2	0.125119	0.689336	0.749581	0.299947	0.0726491	0.44614	0.693415	0.5097	0.186735	0.175258	0.191608	0.083523
Glycine	4.10338	6.09037	4.99422	6.01266	1.22157	4.32765	5.06786	4.20758	3.48916	1.35268	3.95099	1.83448
Histidine	2.46536	2.99052	1.37472	2.39315	0.710769	3.42169	5.06245	4.29722	2.68152	1.73241	2.60737	1.03597
Hydroxyproline	0.344455	0.495427	0.304581	0.408322	0.0531541	0.441502	0.757802	0.392257	0.309198	0.106257	0.449293	0.147834
Hypoxanthine	0.940386	0.76637	1.11133	1.06725	0.210303	0.326551	0.663352	0.251689	0.39981	0.311299	0.359433	0.234515
Isocitrate	0.000946276	0.00271829	0.00624292	0.00516166	0.010531	0.00744768	0.00455069	0.00662551	0.00855555	0.00502995	0.00857699	0.00714831
Isoleucine	0.356059	0.360274	0.375993	0.510255	0.207486	0.304811	0.455439	0.392539	0.380513	0.229411	0.332637	0.191933
Itaconate	0.00939575	0.00300766	0.0228934	0.0167868	0.00329539	0.00153714	0.00205453	0.00104019	0.00208025	0.000825137	0.00421215	0.00115169
Ketoglutarate	0.0295668	0.0554572	0.0328709	0.027085	0.0112906	0.0138676	0.0184685	0.0183747	0.0226537	0.0241493	0.0193415	0.0165955
KIVA	0.00296092	0.00405552	0.00236299	0.00525301	0.00263488	0.00222649	0.00170762	0.00538853	0.0200279	0.0039541	0.00247457	0.00211358
Lactate	15.4259	19.8092	16.4996	18.8984	9.34796	13.7343	22.0565	16.1766	20.2248	17.9462	12.2621	13.5305
Leucine	0.56848	0.651926	0.675701	1.00096	0.390466	0.520713	0.742999	0.762989	0.674443	0.427598	0.58635	0.333867
Lysine	0.74991	0.930404	1.06889	1.24831	0.762306	0.952136	1.24222	1.19724	1.01079	0.653296	0.998255	0.626619
Malate	0.663555	0.922755	0.384322	0.333473	0.127343	0.095887	0.147745	0.157527	0.0952395	0.153008	0.244025	0.161956
Methionine	0.389638	0.461132	0.44152	0.691045	0.211526	0.48056	0.570353	0.702154	0.757284	0.218629	0.425805	0.218279
N-acetyl-aspartate	0.0897603	0.0858156	0.0469812	0.113799	0.021309	0.0651903	0.101309	0.0778747	0.0600004	0.0354094	0.0760098	0.0479765
NacetylGlutamate	0.0171732	0.0173275	0.00506043	0.0125222	0.00268768	0.00846772	0.00953435	0.0105435	0.00602816	0.00329636	0.00934756	0.0039838
Nicotinamide	0.322789	0.336389	0.24689	0.296998	0.035461	0.261681	0.36168	0.2641	0.186623	0.0975586	0.21276	0.0962222
Norvaline	0.703125	0.616438	0.703125	0.461538	0.520231	0.629371	0.418605	0.517241	0.692308	0.394737	0.42654	0.391304
Ornithine	0.29572	0.20105	0.520129	0.517391	0.303396	0.232177	0.363968	0.371758	0.318393	0.288937	0.334084	0.252592
Pantothenate	0.0282627	0.0483217	0.0199949	0.0436871	0.0157616	0.0191769	0.0342759	0.0211423	0.0112393	0.00654212	0.0262064	0.00890249
PEP	0.00817795	0.0312009	0.0139789	0.00508685	0.0352958	0.0468737	0.00658767	0.0221878	0.0120866	0.127098	0.0113173	0.00944066
Phenylalanine	0.34214	0.43611	0.385604	0.638198	0.225796	0.431904	0.600786	0.612973	0.456453	0.236045	0.366335	0.194708
Phosphoethanolamine	1.67246	2.38261	2.9194	2.40841	0.58698	1.85937	2.02452	1.36093	1.71198	1.21117	2.005	2.05111
Proline	1.24041	1.68185	1.27891	2.22446	0.539743	2.20175	3.10062	2.38671	1.79371	0.703782	2.04894	0.962311
Putrescine	0.0432198	0.0905398	0.0431032	0.0327857	0.00852291	0.0254329	0.0335959	0.0317064	0.0249616	0.0093197	0.0422246	0.0103446
Pyruvate	0.17959	0.169796	0.255888	0.296263	0.0961126	0.113678	0.125033	0.110169	0.172864	0.266702	0.0848408	0.178266
Sarcosine	0.0463431	0.0536133	0.0487641	0.0558534	0.0114105	0.0565929	0.0662488	0.0783031	0.0627968	0.0179218	0.051095	0.0295098
Serine	0.664546	0.815589	1.11793	1.65096	0.297331	0.293141	0.425717	0.321771	0.315003	0.280728	0.349303	0.257596
Succinate	0.0316581	0.115136	0.0160652	0.0248927	0.0143411	0.0149294	0.0184978	0.0305628	0.0206226	0.0947231	0.0661073	0.0311474
Threonine	5.23819	8.71782	6.58716	7.04904	1.4008	7.40968	8.39412	7.58803	5.06913	1.53	5.60077	1.67839
Tryptophan	0.148831	0.19199	0.171784	0.196164	0.0966781	0.192236	0.244223	0.286375	0.181776	0.0883959	0.144077	0.0781362
Tyrosine	0.435483	0.553548	0.471747	0.682744	0.257462	0.535727	0.599022	0.646548	0.51791	0.218206	0.479175	0.233321
Uracil	0.500467	0.358827	0.516992	0.400299	0.153613	0.261105	0.322209	0.223422	0.216379	0.267656	0.230107	0.15695
Valine	0.700122	0.826442	0.923857	1.34144	0.508717	0.857509	1.17982	1.18327	1.06437	0.536382	0.922211	0.481546
Xanthine	0.403435	0.198235	0.789941	0.797932	0.266842	0.175873	0.306221	0.1562	0.250487	0.273824	0.242472	0.277019
	sample 1_WT	av	sample 2_WT	av	sample 3_RQ	av	sample 4_RQ	av	sample 5_RQ	av	sample 6_RQ	av	sample 7_RQ	av	sample 8_RQ	av	sample 9_RQ	av	sample 10_RH	av	sample 11_RH	av	sample 12_RH	av
DHAP	0.0661007	0.0671944	0.246744	0.273469	0.515121	0.528658	0.308994	0.310883	0.143104	0.142666	0.0398381	0.0422251	0.345885	0.36449	0.0959336	0.120913	0.138846	0.137831	0.163842	0.165314	0.0427667	0.0482281	0.0356489	0.0362467
DHAP2	0.0682882		0.300194		0.542195		0.312771		0.142227		0.0446121		0.383094		0.145893		0.136815		0.166787		0.0536895		0.0368444
Glycerol3P	0.116139	0.120629	0.748496	0.718916	0.846724	0.798152	0.334753	0.31735	0.0817239	0.0771865	0.497066	0.471603	0.791884	0.742649	0.547292	0.528496	0.194907	0.190821	0.181146	0.178202	0.196721	0.194165	0.085172	0.0843475
Glycerol3P2	0.125119		0.689336		0.749581		0.299947		0.0726491		0.44614		0.693415		0.5097		0.186735		0.175258		0.191608		0.083523
Following derivatization, different isomers for G3P and DHAP are sometimes formed which result in two peaks, which are both quantified.
The same derivatization reaction is done on standards and samples, and therefore the two derivatized forms should result in identical quantification.
When numbers are sightly different, the average quantification of the two peaks for glycerol-3-phosphate and DHAP is taken.
nmol/mg sample from calculations page:	Group averages				Group SD
	WT	R132Q	R132H		WT	R132Q	R132H
2Aminobutyrate	0.0695894	0.0423735	0.0249246		0.0546691	0.0230622	0.021684
2HG	0.134939	5.82399	2.43805		0.110338	3.15649	1.02199
3PG	0.0229149	0.0360205	0.0310503		0.00423993	0.0324672	0.0188455
Alanine	#VALUE!	3.3249	2.1923		#VALUE!	1.53778	1.40868
Asparagine	0.378025	0.419815	0.21425		0.153644	0.142088	0.0991546
Aspartate	0.848133	0.597019	0.284761		0.216454	0.483194	0.142127
BetaAlanine	0.0580397	0.0439563	0.0351754		0.0250878	0.0180055	0.0165738
cAconitate	0.00313809	0.00658127	0.00576889		0.000351873	0.00180908	0.000953751
Citrate	0.101167	0.280907	0.280118		0.0906209	0.0444073	0.0794323
Cysteine	#VALUE!	0.286913	0.257243		#VALUE!	0.266348	0.199695
DHAP	0.156423	0.226817	0.0807524		0.127734	0.168764	0.0720453
DHAP2	0.184241	0.243944	0.0857735		0.163982	0.175225	0.0706632
Fumarate	0.29536	0.0827226	0.0896346		0.0439196	0.0429719	0.0241912
GABA	0.00666671	0.00396081	0.00518687		0.00170156	0.000929685	0.00154463
Glutamate	7.48438	3.07991	2.92091		2.40585	1.66542	1.41018
Glutamine	2.19188	1.46161	0.824316		1.70628	1.38758	0.291038
Glycerol3P	0.432318	0.470621	0.154346		0.447144	0.287796	0.0604108
Glycerol3P2	0.407227	0.422595	0.15013		0.398962	0.25217	0.0582594
Glycine	5.09687	4.18867	2.37938		1.40501	1.53087	1.3822
Histidine	2.72794	2.84879	1.79192		0.371341	1.54413	0.787393
Hydroxyproline	0.419941	0.380974	0.234462		0.106753	0.210155	0.187207
Hypoxanthine	0.853378	0.575755	0.301749		0.123047	0.380288	0.0630042
Isocitrate	0.00183228	0.00701643	0.00691842		0.001253	0.00204851	0.00178466
Isoleucine	0.358166	0.375291	0.251327		0.00298065	0.0983956	0.0728676
Itaconate	0.0062017	0.00709824	0.00206299		0.00451706	0.0089075	0.00186837
Ketoglutarate	0.042512	0.0206587	0.0200288		0.0183073	0.00750897	0.00382352
KIVA	0.00350822	0.00565735	0.00284742		0.000773999	0.00650779	0.000975267
Lactate	17.6175	16.7055	14.5796		3.09949	4.26441	2.98371
Leucine	0.610203	0.681181	0.449272		0.0590053	0.192835	0.127629
Lysine	0.840157	1.06884	0.75939		0.127629	0.177814	0.207293
Malate	0.793155	0.191648	0.18633		0.183282	0.117565	0.0501656
Methionine	0.425385	0.550635	0.287571		0.0505544	0.190428	0.119714
N-acetyl-aspartate	0.087788	0.0694948	0.0531319		0.00278926	0.031577	0.0207854
NacetylGlutamate	0.0172503	0.00783486	0.00554257		0.000109168	0.00341692	0.00331309
Nicotinamide	0.329589	0.236205	0.135514		0.00961629	0.103068	0.0669009
Ornithine	0.248385	0.375316	0.291871		0.0669413	0.108166	0.0408249
Pantothenate	0.0382922	0.0236112	0.0138837		0.0141838	0.0113306	0.0107369
PEP	0.0196894	0.0202996	0.0492852		0.0162796	0.0156071	0.067394
Phenylalanine	0.389125	0.478816	0.265696		0.0664473	0.149268	0.0895727
Phosphoethanolamine	2.02753	1.8388	1.75576		0.502154	0.745941	0.47219
Proline	1.46113	1.93227	1.23834		0.312142	0.828127	0.713796
Putrescine	0.0668798	0.0285869	0.0206296		0.0334603	0.0107147	0.0187088
Pyruvate	0.174693	0.167144	0.176603		0.0069252	0.0790605	0.0909423
Sarcosine	0.0499782	0.0542814	0.0328422		0.0051408	0.0210908	0.0168358
Serine	0.740068	0.631694	0.295876		0.106804	0.538599	0.0476929
Succinate	0.073397	0.0199874	0.0639926		0.0590278	0.00593535	0.0318405
Threonine	6.978	6.21399	2.93639		2.46048	2.35884	2.30862
Tryptophan	0.17041	0.195605	0.103537		0.0305185	0.0593854	0.0354822
Tyrosine	0.494515	0.530166	0.310234		0.0834849	0.141143	0.146502
Uracil	0.429647	0.299146	0.218238		0.100155	0.124788	0.0562993
Valine	0.763282	1.00843	0.646713		0.0893214	0.274957	0.240159
Xanthine	0.300835	0.391928	0.264438		0.145098	0.279434	0.0190906

## Sheet: HT1080cells
NORMALIZED TO CELL COUNT	HT1080* parental	HT1080* parental	HT1080* parental	EV	EV	EV	WT	WT	WT	R132H	R132H	R132H	R132Q	R132Q	R132Q
2HG	0.0384654	0.0685486	0.0508908	0.076041	0.0790522	0.0259035	0.225229	0.321673	0.311852	12.6885	16.7285	7.7705	31.4955	28.1105	30.6316
3PG	0.597175	0.884277	0.886517	0.997404	1.2925	0.556926	0.618441	0.979316	1.00773	0.504029	0.851033	0.48352	0.971416	1.08219	1.03247
GABA	0.089432	0.140035	0.142494	0.278817	0.368252	0.121747	0.173145	0.319439	0.2575	0.156741	0.199328	0.077906	0.0995355	0.0912149	0.0919058
Lactate	26.5171	29.6766	27.9543	28.4583	30.8897	23.4621	27.5155	28.4994	26.0619	22.4749	24.7346	19.195	26.988	24.7181	25.7792
N-acetyl-Asp	0	0	0	0	0	0	0	0	0	0	0	0	0	0	0
N-acetyl-Glu	0	0	0	0	0	0	0	0	0	0	0	0	0	0	0
Norvaline	24.3902	24.3902	24.3902	32.0513	32.0513	32.0513	23.5849	23.5849	23.5849	23.1481	23.1481	23.1481	31.6456	31.6456	31.6456
Ketoglutarate	0.77123	0.717802	0.692114	0.8656	1.06193	0.95843	0.886839	0.994507	0.982779	0.395144	0.411851	0.393049	0.143634	0.135133	0.172079
Alanine	1.89923	2.93045	2.4453	2.48401	3.83403	1.11709	1.80418	2.81687	2.74652	1.92523	2.32785	0.907228	3.53729	3.05176	3.11893
Asparagine	0.122849	0.297207	0.350892	0.38369	0.483865	0.138908	0.296082	0.410804	0.463768	0.199987	0.33457	0.115603	1.60296	1.90594	1.94175
Aspartate	0.675067	0.969473	0.886517	1.47266	2.10411	0.55045	0.744194	1.27061	1.15742	1.16875	1.39577	0.554892	4.78148	4.61142	4.48448
Beta-alanine	0.751517	1.25003	1.03054	1.61587	2.41505	0.652769	1.29647	2.10428	2.17851	0.889075	1.17759	0.413153	2.35294	2.02531	1.90656
cis-aconitate	0	0	0	0	0	0	0	0	0	0	0	0	0	0	0
Citrate	0.678914	1.04879	0.807127	1.38395	1.83928	0.687091	0.748417	0.970381	0.937783	0.593595	0.777993	0.324692	0.158753	0.18243	0.226179
Cysteine	0.645256	0.630892	0.777102	1.02402	1.19632	0.55304	0.557676	0.738732	0.970082	0.495687	0.538375	0.261362	1.16135	1.27588	0.996624
DHAP	0.549574	3.50332	4.21833	3.1519	6.49809	1.84368	2.64925	4.6522	6.39385	2.43014	2.68457	0.491562	11.4283	12.3106	9.5582
Fumarate	0.143764	0.215928	0.204581	0.242698	0.395261	0.108795	0.205052	0.343118	0.319871	0.117665	0.164929	0.0653406	0.088826	0.061373	0.0625741
Glutamate	16.351	22.4121	20.2308	29.0646	34.0649	14.9636	20.2956	21.6951	25.8005	14.8457	17.8689	8.45741	18.7102	18.8098	18.216
Glutamine	0	0	0	0	0	0	0	0	0	0	0	0	0	0	0
Glycerol_P(1)	0.451487	0.727105	0.72672	0.939106	1.20159	0.584772	0.539142	0.849754	0.833981	0.65594	0.812863	0.453866	1.94094	1.72971	1.70123
Glycerol_P(2)	0.688049	0.828459	0.749621	0.876373	1.30634	0.623627	0.591226	0.892643	0.904816	0.6375	0.858101	0.494578	1.75195	2.05402	2.01411
Glycine	6.1208	9.49398	8.61835	11.178	16.1958	4.24494	7.6789	12.7485	12.2491	6.40573	7.9802	2.973	15.6359	13.5471	14.5126
Histidine	0.37071	0.313365	0.728501	0.669161	0.44928	0.234103	0.469227	0.29442	0.181988	0.469344	0.179772	0.403604	0.419246	0.321223	0.41488
Hydroxyproline	0.121887	0.157662	0.152163	0.185667	0.302375	0.114299	0.135841	0.244382	0.204263	0.142032	0.160923	0.0610683	0.259548	0.255627	0.234327
Isocitrate	0.0332163	0.0536814	0.0442407	0.0792733	0.102041	0.0382744	0.0239744	0.0339727	0.0289875	0.0325291	0.0439831	0.023206	0.003597	0.00935843	0.00383472
Isoleucine	4.23888	3.75255	3.69467	4.32927	4.14585	4.35093	3.40972	3.17503	3.15713	3.92042	3.48518	3.49622	6.21908	5.86178	5.96019
Leucine	3.80999	3.66147	3.68551	4.28618	4.24774	4.33625	3.30336	3.25426	3.30563	3.82675	3.65671	3.44496	6.22286	5.82987	5.80897
Lysine	0.508704	0.900924	0.981174	1.12984	1.75694	0.323794	0.72824	1.29473	1.30621	0.596229	0.976378	0.223163	1.98378	1.94367	1.86549
Malate	0.85898	1.43805	1.07023	1.45904	1.78658	0.551745	1.07758	1.42474	1.38863	0.594692	0.86941	0.312127	0.288212	0.256753	0.293316
Methionine	1.52275	1.4751	1.44326	1.76415	1.77648	1.65998	1.31446	1.2444	1.31275	1.54136	1.38415	1.25688	2.25278	2.13398	2.14621
Ornithine	0.151217	0.22058	0.225192	0.285154	0.361993	0.105233	0.179245	0.270518	0.270866	0.155204	0.208281	0.0954977	0.351839	0.361481	0.356868
Phenylalanine	2.64185	2.4888	2.47965	3.00045	2.99674	2.80341	2.38696	2.30711	2.17606	2.52695	2.33492	2.10598	3.75306	3.62101	3.66352
PEP	0.15314	0.230127	0.298729	0.244282	0.339266	0.198809	0.228513	0.308047	0.304501	0.170571	0.234434	0.164859	0.249784	0.242114	0.228135
Proline	1.25012	1.80772	1.47787	2.44514	3.68735	1.28481	2.26605	3.33468	3.22544	1.10992	1.41368	0.583039	0.399822	0.354349	0.326776
Putrescine	0.164439	0.147869	0.134352	0.152082	0.214759	0.154126	0.0290921	0.260913	0.121177	0.00878099	0.0254462	0.0201048	0.0188991	0.0157655	0.116023
Pyruvate	0.753921	0.726126	0.590333	0.720488	0.97893	1.08471	0.635333	0.715723	0.658007	0.834633	0.685633	1.055	0.284117	0.338396	0.375445
Serine	1.09446	1.62987	1.48665	2.30658	3.16868	0.807866	1.27806	2.07859	2.04764	1.07512	1.28762	0.508274	1.82928	1.93761	1.76642
Succinate	0.151457	0.219845	0.178118	0.224955	0.259555	0.134051	0.162352	0.173793	0.161717	0.0878099	0.119691	0.0668484	0.0718168	0.081643	0.0690923
Threonine	7.60653	10.341	8.63107	10.1705	14.1833	5.03823	7.68124	10.5348	10.701	7.23553	8.51975	4.23206	13.6452	16.4637	16.1976
Tryptophan	0	0	0	0	0	0	0	0	0	0	0	0	0	0	0
Tyrosine	2.03866	2.2559	2.14522	2.60736	2.84939	2.18151	1.94495	2.07628	2.20346	1.99592	2.09193	1.58292	3.35397	3.29537	3.32121
Urea	0.802964	0.850982	0.648348	0.870669	0.974977	0.832798	0.783609	0.724658	0.78854	0.703357	0.673852	0.635311	1.19191	1.07656	1.2228
Valine	3.04069	2.97893	2.68398	3.39016	3.36631	3.11101	2.65019	2.53854	2.72648	2.87665	2.56818	2.52315	5.14939	4.52809	5.15324
	WT	av	WT	av	WT	av	R132H	av	R132H	av	R132H	av	R132Q	av	R132Q	av	R132Q	av
DHAP	2.64925		4.6522		6.39385		2.43014		2.68457		0.491562		11.4283		12.3106		9.5582
Glycerol_P(1)	0.539142	0.565184	0.849754	0.871198	0.833981	0.869398	0.65594	0.64672	0.812863	0.835482	0.453866	0.474222	1.94094	1.84645	1.72971	1.89186	1.70123	1.85767
Glycerol_P(2)	0.591226		0.892643		0.904816		0.6375		0.858101		0.494578		1.75195		2.05402		2.01411
Leucine	3.30336		3.25426		3.30563		3.82675		3.65671		3.44496		6.22286		5.82987		5.80897
Isoleucine	3.40972		3.17503		3.15713		3.92042		3.48518		3.49622		6.21908		5.86178		5.96019
Valine	2.65019		2.53854		2.72648		2.87665		2.56818		2.52315		5.14939		4.52809		5.15324
Following derivatization, different isomers for G3P and DHAP are sometimes formed which result in two peaks, which are both quantified.
The same derivatization reaction is done on standards and samples, and therefore the two derivatized forms should result in identical quantification.
When numbers are sightly different, the average quantification of the two peaks for glycerol-3-phosphate and DHAP is taken.

## Sheet: U87MGtumors
sample wgt, mg	29.5	26.8	27.4	22.5	23.4	27.7	26.5	27.1	23	27.6	28.5	23.3	31.5	27.1	31.2	26.9	28	29.5	22	23.5	22	25.7	21	27.1	27.6	21.6	26.5
nmol/mg sample
Group	U87MG IDH1 R132H	U87MG IDH1 WT	U87MG IDH1 R132Q	U87MG IDH1 R132H	U87MG IDH1 R132Q	U87MG IDH1 WT	U87MG IDH1 WT	U87MG IDH1 R132Q	U87MG IDH1 R132Q	U87MG IDH1 R132H	U87MG IDH1 WT	U87MG IDH1 R132H	U87MG IDH1 WT	U87MG IDH1 R132Q	U87MG IDH1 R132H	U87MG IDH1 R132H	U87MG IDH1 WT	U87MG IDH1 WT	U87MG IDH1 R132Q	U87MG IDH1 R132Q	U87MG IDH1 WT	U87MG IDH1 R132H	U87MG IDH1 R132Q	U87MG IDH1 R132H	U87MG IDH1 R132H	U87MG IDH1 WT	U87MG IDH1 R132Q
Mouse #	1	2	3	4	5	6	7	8	9	10	11	12	13	14	15	16	17	18	19	20	21	22	23	24	25	26	27
2HG	2.10974	0.14249	5.86055	3.45134	6.04354	0.545848	0.0205832	7.22032	6.69959	3.93672	0.0640274	3.48258	0.0725624	6.0687	2.76686	3.28513	0.10033	0.0455617	7.25362	5.12717	0.0752928	3.63223	10.5099	4.42412	3.4691	0.340751	7.17235
3PG	0.0329999	0.00923173	0.0080388	0.0091954	0.0095791	0.00968007	0.00470473	0.161363	0.054397	0.0367033	0.0429221	0.0757082	0.0671202	0.0867376	0.0113804	0.16913	0.195087	0.0611063	0.0390755	0.0364266	0.047058	0.0252728	0.0145055	0.0337989	0.0287098	0.130389	0.0101439
GABA	0.0101538	0.0133459	0.0103726	0.0121073	0.00870827	0.0158646	0.0102916	0.0115259	0.0123488	0.0122838	0.017074	0.0152961	0.0175737	0.0147981	0.0110248	0.0181776	0.0189513	0.0176887	0.0121399	0.0137224	0.00188232	0.0149873	0.0147253	0.0128637	0.00824078	0.0114743	0.0141717
Lactate	10.5614	11.1232	13.5817	15.9172	13.5544	14.6048	14.545	16.4137	16.1581	15.4198	12.6905	14.3954	10.2857	13.4707	10.0977	14.2602	12.8256	13.0119	18.1037	11.7775	15.5781	8.42818	21.6154	16.6371	13.4843	13.8526	15.204
Ketoglutarate	0.0408973	0.0598056	0.0707933	0.0505747	0.0365747	0.0540471	0.0546925	0.0402431	0.0453309	0.0574229	0.0668731	0.0618026	0.060771	0.0550901	0.0578504	0.0669145	0.02564	0.0605703	0.0527329	0.04965	0.0500697	0.0552475	0.0417582	0.0524639	0.0380139	0.0452017	0.0358021
Alanine	2.71615	3.38212	3.72961	3.44061	2.35559	3.36651	3.24038	2.49566	2.75815	3.0924	3.45333	3.73519	3.06633	2.78527	2.8368	3.31148	2.28251	3.03655	3.23131	2.9659	3.45688	3.3266	2.64176	2.97758	2.60847	2.87813	2.2518
Asparagine	0.294038	0.391546	0.388974	0.393563	0.349202	0.344987	0.362999	0.553636	0.494888	0.427712	0.493722	0.440652	0.445238	0.362921	0.340464	0.3405	0.488274	0.457761	0.342764	0.349297	0.506532	0.33266	0.375604	0.294101	0.307434	0.318498	0.325948
Aspartate	1.94276	2.66937	2.3	2.8328	3.16081	2.00861	3.01897	2.84241	3.44921	3.14139	2.82622	2.83458	2.81995	1.97299	2.73201	1.86175	3.04168	3.03897	2.24722	1.99573	3.47589	2.46983	1.29934	2.17019	2.70218	1.95932	2.53658
Beta-alanine	0.0266538	0.0397366	0.0649587	0.0593103	0.0391872	0.0496104	0.0427836	0.0627089	0.054397	0.0417352	0.0672288	0.0579399	0.0479592	0.0782396	0.0352081	0.0715247	0.0401321	0.0498499	0.0705634	0.0733523	0.0547755	0.060831	0.102857	0.0559951	0.0466535	0.0432893	0.0702616
Citrate	0.315615	0.0513766	0.118896	0.159234	0.137881	0.174376	0.116442	0.235207	0.142558	0.18322	0.179158	0.215227	0.142857	0.279406	0.202239	0.394769	0.152725	0.165764	0.220226	0.181634	0.145127	0.4386	0.29033	0.482012	0.383994	0.39847	0.312224
DHAP	0.315615	0.543067	0.392475	0.50023	0.116691	0.392849	0.175104	5.09583	1.50624	1.27337	4.60499	3.0138	2.60238	2.18324	0.61063	2.55513	3.53999	2.99662	1.62011	1.30238	2.51403	1.98142	1.23165	1.2614	0.825408	2.13474	0.186618
Fumarate	0.447191	0.696193	0.466639	0.503448	0.389985	0.629339	0.585004	0.17074	0.233219	0.286078	0.33567	0.258026	0.422109	0.234133	0.377331	0.314946	0.247481	0.357793	0.233125	0.260226	0.38964	0.289462	0.176044	0.219188	0.260648	0.31589	0.17543
Glutamate	5.48212	5.57249	5.6263	7.03448	6.09773	7.32369	7.29429	5.03104	5.83361	6.67171	6.149	6.11536	5.54346	4.416	5.6736	5.31364	10.1111	5.38253	5.30617	5.00159	8.75781	6.19085	4.04835	6.70765	5.95375	6.88804	4.88201
Glutamine	0.603588	1.27137	0.720899	0.931801	0.901306	1.128	1.29527	1.82071	1.75071	2.29248	2.51723	1.68876	2.52834	1.41681	2.66372	1.43708	2.75908	2.2017	1.41696	2.0334	2.78207	1.61922	1.51648	1.85137	1.62157	1.72983	1.356
Glycine	1.88621	3.44584	3.11957	2.62529	2.64586	2.63647	2.39868	2.7506	2.76753	2.65137	2.92273	2.60807	2.60034	2.97428	2.59497	4.46667	2.23792	2.86436	3.1782	2.43322	2.65972	2.67936	2.55714	2.51221	2.27618	2.31485	2.41217
Hydroxyproline	0.106263	0.144647	0.175233	0.14636	0.102032	0.140966	0.143127	0.117213	0.122706	0.147997	0.174771	0.170575	0.155215	0.145198	0.151442	0.173214	0.0863955	0.163017	0.147671	0.125373	0.145315	0.152445	0.129011	0.152599	0.10414	0.125087	0.106437
Isoleucine	0.238803	0.292338	0.370476	0.300383	0.316014	0.280184	0.295418	0.400608	0.408082	0.35618	0.371043	0.359485	0.362056	0.382114	0.302529	0.293475	0.324773	0.334655	0.279472	0.320189	0.313971	0.278392	0.35663	0.279471	0.309251	0.270515	0.384674
Leucine	0.501486	0.000602069	0.767317	0.608736	0.65254	0.573813	0.60838	0.860734	0.896926	0.724002	0.754575	0.770369	0.7322	0.804667	0.615727	0.590902	0.655491	0.703794	0.597513	0.60079	0.662577	0.563348	0.723516	0.577608	0.624439	0.555285	0.746772
Lysine	0.499935	0.431884	0.594093	0.497318	0.466038	0.465853	0.457829	0.650532	0.65339	0.568901	0.578618	0.56982	0.587755	0.645697	0.550408	0.552045	0.693951	0.570593	0.558817	0.513715	0.564884	0.542042	0.612747	0.504461	0.446597	0.500522	0.474974
Malate	0.55021	0.802558	0.613412	0.635172	0.511393	0.742744	0.734379	0.495518	0.68348	0.850687	0.99118	0.795399	0.863605	0.494272	0.721766	0.61211	0.769199	0.922222	0.613447	0.662416	0.975795	0.771187	0.447363	0.596273	0.576589	0.779729	0.362496
Methionine	0.305931	0.42292	0.468325	0.375377	0.349105	0.332887	0.358148	0.376254	0.429757	0.432349	0.398393	0.495142	0.374301	0.392566	0.311855	0.346515	0.292816	0.330724	0.323226	0.376741	0.435318	0.271242	0.352674	0.225662	0.260427	0.261242	0.333556
Ornithine	0.100833	0.109125	0.108783	0.101992	0.093106	0.108296	0.110929	0.100315	0.113327	0.125724	0.126988	0.129708	0.109864	0.101389	0.103016	0.109856	0.121232	0.111559	0.0903857	0.118075	0.119621	0.107409	0.096044	0.0809659	0.0871928	0.0932719	0.0981574
Phenylalanine	0.302147	0.353365	0.454192	0.376858	0.329536	0.333559	0.340431	0.472075	0.471675	0.397964	0.413451	0.42582	0.408239	0.481647	0.34402	0.379687	0.377075	0.379569	0.395592	0.390027	0.38757	0.347427	0.441758	0.329917	0.297665	0.304416	0.366226
Proline	0.627657	0.748707	0.957741	0.713155	0.660281	0.707362	0.678657	0.850185	1.00207	0.848517	0.956775	1.01768	0.899471	0.96896	0.639515	0.907649	0.480099	0.790451	0.754194	0.86559	0.792582	0.690398	0.845128	0.675977	0.551867	0.585072	0.72718
Putrescine	0.011282	0.0439511	0.0552343	0.0533333	0.0226415	0.0521648	0.0144082	0.0410245	0.0522086	0.0443991	0.0545419	0.0627296	0.047619	0.0761884	0.0215753	0.0561133	0.0791495	0.0509219	0.0671491	0.0656179	0.0703988	0.0464314	0.0997802	0.0635621	0.0154182	0.0121697	0.034907
Pyruvate	0.974908	1.16049	1.77904	1.13916	1.06154	1.12437	1.01269	1.78105	1.63676	1.52911	2.45047	1.79892	1.67154	1.84449	0.917308	1.43603	1.14655	1.79567	1.6315	1.48725	1.35678	1.60365	1.3	1.22407	0.684783	0.719228	0.743789
Serine	0.815126	1.33772	1.42251	1.3251	1.08001	1.22547	1.3539	1.57676	1.3738	1.36577	1.60232	1.33976	1.50482	1.15381	1.10085	1.21414	1.26597	1.52012	1.02123	0.958071	1.59668	1.01091	0.990934	0.874609	0.977264	1.03986	1.05672
Succinate	0.0733332	0.0908121	0.0661256	0.105747	0.0746009	0.124631	0.198628	0.0775559	0.0876918	0.121062	0.107187	0.108	0.120862	0.090254	0.106099	0.114729	0.0735756	0.136819	0.114381	0.157059	0.201596	0.135768	0.123956	0.17984	0.208811	0.139256	0.119639
Threonine	2.21128	3.5793	4.13869	2.99004	2.86502	2.6795	2.75521	2.72129	3.25444	3.39209	3.28674	3.7406	2.85374	2.87465	2.34602	2.87416	1.59414	2.58496	2.91738	3.36697	3.03618	2.36418	2.39121	2.18936	2.15988	2.02886	2.42559
Tyrosine	0.257794	0.374822	0.442307	0.37272	0.291534	0.311241	0.327371	0.446842	0.420795	0.349668	0.381793	0.336824	0.330688	0.387535	0.280479	0.329655	0.344839	0.32858	0.330624	0.298981	0.312967	0.271144	0.370842	0.257527	0.223565	0.247914	0.32192
Valine	0.635742	0.784697	0.95169	0.791111	0.791872	0.707721	0.773046	0.925591	0.953824	0.83352	0.833305	0.928893	0.82585	1.01946	0.708193	0.758452	0.65995	0.769189	0.779233	0.81436	0.836503	0.696765	0.903736	0.762745	0.728113	0.713839	0.846421
Averages					Std dev
	WT	R132H	R132Q		WT	R132H	R132Q
2HG	0.156383	3.39531	6.88397		0.173876	0.659895	1.54187
3PG	0.0630332	0.0469888	0.0466964		0.0630461	0.0496498	0.0502731
GABA	0.013794	0.0127928	0.0125014		0.00537162	0.00299215	0.00207744
Lactate	13.1686	13.2446	15.5421		1.69911	2.87439	2.97819
Ketoglutarate	0.0530745	0.0534653	0.0475528		0.0121365	0.00931742	0.0110607
Alanine	3.12919	3.11614	2.80167		0.377083	0.368523	0.460349
Asparagine	0.423284	0.352347	0.393693		0.0703015	0.055515	0.0776629
Aspartate	2.76211	2.52083	2.4227		0.494792	0.440515	0.659544
Beta-alanine	0.0483739	0.0506502	0.0685029		0.00866026	0.0141679	0.017358
Citrate	0.169588	0.308323	0.213151		0.0941487	0.121548	0.0717849
DHAP	2.16708	1.37078	1.51503		1.524	0.951514	1.51598
Fumarate	0.442124	0.32848	0.259949		0.156299	0.0949381	0.102392
Glutamate	7.00249	6.12702	5.13809		1.59969	0.588918	0.659153
Glutamine	2.02366	1.6344	1.43703		0.67371	0.626314	0.420535
Glycine	2.67566	2.70004	2.75984		0.370104	0.709412	0.281112
Hydroxyproline	0.14206	0.145004	0.130097		0.0252203	0.0244586	0.0228192
Isoleucine	0.316106	0.301997	0.357584		0.0352049	0.0377936	0.0434912
Leucine	0.582969	0.619624	0.738975		0.228736	0.0817692	0.107104
Lysine	0.539099	0.525725	0.574445		0.0825516	0.0411737	0.0746075
Malate	0.842379	0.678822	0.542644		0.099514	0.108205	0.106812
Methionine	0.356305	0.336055	0.378023		0.0581483	0.0864847	0.0467787
Ornithine	0.112321	0.105189	0.102176		0.00965442	0.015788	0.00935336
Phenylalanine	0.366408	0.355723	0.422525		0.0361675	0.0430577	0.0540108
Proline	0.737686	0.74138	0.847926		0.147538	0.150982	0.116925
Putrescine	0.0472583	0.0416494	0.0571946		0.0222612	0.0203528	0.0232518
Pyruvate	1.38198	1.25644	1.47393		0.517657	0.363542	0.372437
Serine	1.38298	1.11373	1.18154		0.18926	0.207688	0.220753
Succinate	0.132596	0.128154	0.101251		0.0436743	0.0416316	0.0294762
Threonine	2.71096	2.6964	2.99503		0.606535	0.581548	0.537912
Tyrosine	0.328913	0.297708	0.367931		0.039196	0.0507256	0.0602553
Valine	0.767122	0.760393	0.887354		0.0620932	0.0851806	0.0833294

## Sheet: U87MGcells
NORMALIZED to cell count	U87MG			U87MG-EV			U87MG-WT			U87MG-R132H			U87MG-R132Q
	1	2	3	4	5	6	7	8	9	10	11	12	13	14	15
2-hydroxyglutarate	0.669856	2.78866	2.24945	0.31362	0.616027	0.60846	0.436131	0.434876	0.477753	31.094	29.3424	30.0388	41.9343	39.3831	39.5512
3PG	0.679426	0.599825	0.423426	0.716846	0.649198	0.582384	0.719616	0.603994	0.630635	1.06186	1.02698	1.03404	1.19179	1.08018	1.04942
GABA	0.11244	0.09734	0.090419	0.062724	0.0876654	0.0152115	0.0196259	0.0603994	0.0740518	0.0630927	0.0628766	0.0659199	0.0763338	0.0695288	0.0767263
Lactate	13.6842	14.1011	14.6214	16.2186	15.7087	16.4284	22.2427	22.4928	23.7205	27.5465	24.7315	26.5101	33.71	33.411	33.1903
N-acetyl-Asp	0.162679	0.444607	0.471943	0.16353	0.203763	0.488941	0.231149	0.282669	0.568527	0.149994	0.154572	0.153813	0.167442	0.177547	0.142315
N-acetyl-Glu	0	0	0	0	0	0	0	0	0	0	0	0	0	0	0
Norvaline	16.3636	16.3636	16.3636	14.5161	14.5161	14.5161	13.4328	13.4328	13.4328	9.09091	9.09091	9.09091	8.82353	8.82353	8.82353
Ketoglutarate	0.569378	0.557732	0.489586	0.609319	0.412264	0.569345	0.793758	0.700634	0.745295	0.452363	0.461095	0.475657	0.41368	0.36006	0.353931
Alanine	2.88278	2.88074	2.84489	2.87858	2.96167	3.06403	3.96879	3.99844	4.39533	5.52359	5.33796	5.41577	6.27907	6.31346	6.08861
Asparagine	0.26555	0.270973	0.350649	0.353943	0.341184	0.308576	0.351085	0.299581	0.300985	0.388675	0.436206	0.477596	0.429685	0.447591	0.506765
Aspartate	3.70335	3.63052	3.51311	3.29301	3.10857	3.1553	2.1981	2.00526	2.169	4.14269	4.08436	4.20595	5.00848	5.03338	4.83747
Beta-alanine	1.52153	1.46799	1.42906	1.39785	1.4216	1.44727	1.77941	1.84097	1.9779	2.40705	2.41289	2.34597	3.09891	3.22936	3.17796
cis-aconitate	0	0	0	0	0	0	0	0	0	0	0	0	0	0	0
Citrate	1.2201	1.16808	1.91644	1.45833	1.42634	1.43857	1.08597	0.719961	0.676021	1.17138	1.04008	1.08574	0.955404	0.898907	0.955367
Cysteine	2.18421	1.27989	1.17986	1.5737	1.87888	0.800777	0.819926	1.24785	1.65542	0.81961	0.669374	0.869884	0.916005	0.975886	0.872453
DHAP	4.87321	5.09062	4.09532	6.91532	4.6131	3.74203	11.5139	9.42231	8.42041	5.84977	6.28766	6.63076	7.16553	8.2913	5.58741
Fumarate	0.332536	0.331482	0.368292	0.331541	0.32223	0.325961	0.46666	0.427628	0.437144	0.30594	0.299974	0.305041	0.274555	0.288048	0.290818
Glutamate	41.0207	39.3306	40.1372	42.4432	43.0271	40.8248	48.5995	45.7586	49.7023	36.6255	35.7785	37.4235	36.4186	36.2708	36.0779
Glutamine	23.11	18.8892	27.7432	25	30.754	25.2946	28.6538	27.8321	35.2582	72.1519	54.9777	72.4343	53.6306	50.2221	59.302
Glycerol_3P(1)	31.744	32.7299	34.7738	34.6169	34.9927	35.1647	32.1472	32.7317	36.4765	17.2886	17.6447	17.5851	15.1917	16.5901	16.339
Glycerol_3P(2)	19.0335	18.9734	20.212	20.4839	20.6417	20.7376	18.6969	19.6202	22.4377	11.6888	11.4828	11.3305	10.4565	10.9173	10.7367
Glycine	7.10526	7.07688	7.35481	7.13486	7.33309	7.62749	8.72262	8.93912	9.91339	8.16634	7.86613	7.78759	9.30164	9.49812	8.91634
Histidine	11.1459	10.5311	7.07474	13.2616	7.01323	7.80785	10.6787	12.3601	9.36397	2.5749	3.97302	2.42094	3.60739	3.70241	3.47991
Hydroxyproline	0.246411	0.284127	0.109164	0.172491	0.217979	0.212961	0.322737	0.189654	0.194685	0.182136	0.201074	0.212624	0.26409	0.229693	0.225229
Isocitrate	0.106459	0.0249927	0.0242588	0.0168011	0.0272474	0.0543268	0.0109033	0.0144959	0.0394147	0.0184516	0.0779408	0.0445928	0.0190834	0.0105535	0.0142315
Isoleucine	3.61085	3.4867	3.39035	3.28256	3.30759	3.31176	3.87284	3.78503	4.08001	3.7062	3.77434	3.64153	4.52914	4.78921	4.53263
Leucine	3.92344	3.69366	3.88581	3.65143	3.85728	3.74638	4.3395	4.34393	4.79187	3.94746	4.0372	3.95519	4.72531	4.95144	4.73723
Lysine	#DIV/0!	#DIV/0!	#DIV/0!	#DIV/0!	#DIV/0!	#DIV/0!	#DIV/0!	#DIV/0!	#DIV/0!	2.16777	2.12078	2.19991	2.13981	2.23982	2.07409
Malate	1.53947	1.53508	1.63416	1.47849	1.43937	1.38533	1.7467	1.68877	1.75574	1.08924	1.06497	1.06247	0.938167	0.90884	0.935566
Methionine	2.31738	2.05905	2.17006	2.06691	2.11345	2.12671	2.54701	2.60281	2.84024	2.3507	2.27928	2.30246	2.75787	2.81674	2.75225
Ornithine	0.223684	0.234142	0.223842	0.203853	0.206132	0.156461	0.250775	0.229518	0.265153	0.328558	0.326172	0.334123	0.385363	0.359439	0.360119
Phenylalanine	2.75279	2.55583	2.6023	2.528	2.57547	2.50628	2.97441	2.89112	3.08868	2.57609	2.63361	2.67622	3.19863	3.18218	3.0542
PEP	0.172249	0.102602	0.123499	0.16353	0.108989	0.130384	0.218066	0.120799	0.145715	0.291655	0.297354	0.341232	0.336115	0.396066	0.280917
Proline	1.89474	1.62058	1.18206	1.52927	1.72488	1.83697	4.2799	3.16976	3.10221	2.21261	2.36137	2.35071	2.64952	2.63547	2.54764
Putrescine	0.196172	0.257819	0.427836	0.250896	0.312752	0.212961	0.161368	0.24643	0.267542	0.114281	0.157192	0.165446	0.169904	0.14899	0.185628
Pyruvate	1.04306	1.02602	1.24161	0.873656	0.959581	1.01265	0.944224	0.910824	1.05106	0.985675	0.783338	0.858251	0.726402	0.627	0.616286
Serine	6.26196	6.18569	5.86253	5.68716	5.61236	5.75049	5.81417	5.84667	6.32725	5.91643	5.85702	5.83908	6.42527	6.53694	6.19998
Succinate	0.255981	0.263081	0.251409	0.237455	0.217979	0.236865	0.228969	0.212606	0.255598	0.140471	0.130993	0.12667	0.115732	0.110501	0.11509
Threonine	17.1531	15.3902	19.9804	15.0762	14.524	16.059	15.8534	16.1387	20.4956	18.4397	15.3262	17.7725	25.5718	21.8891	21.4091
Tryptophan	0.730861	0.828705	0.570081	0.885977	0.788989	0.625845	0.992198	0.829888	0.426395	1.27733	1.38853	1.53167	1.25089	1.60289	1.61002
Tyrosine	2.67943	2.50628	2.62877	2.53883	2.51308	2.50628	2.96787	2.77998	3.04329	3.21297	3.17265	3.25118	3.67551	3.77607	3.59871
Urea	1.48325	1.38381	1.22617	1.36649	1.28892	1.43857	2.40744	0.985719	1.5957	0.171422	0.196489	0.217148	0.135431	0.208586	0.212854
Valine	3.39234	3.31482	3.37417	3.21685	3.27442	3.34219	3.81179	3.76893	4.08957	3.69985	3.69924	3.73804	4.47415	4.68326	4.36598
	U87MG-WT	av		av		av	U87MG-R132H	av		av		av	U87MG-R132Q	av		av		av
	7		8		9		10		11		12		13		14		15
Glycerol_3P(1)	32.1472	25.4221	32.7317	26.1759	36.4765	29.4571	17.2886	14.4887	17.6447	14.5638	17.5851	14.4578	15.1917	12.8241	16.5901	13.7537	16.339	13.5379
Glycerol_3P(2)	18.6969		19.6202		22.4377		11.6888		11.4828		11.3305		10.4565		10.9173		10.7367
Following derivatization, different isomers for G3P and DHAP are sometimes formed which result in two peaks, which are both quantified.
The same derivatization reaction is done on standards and samples, and therefore the two derivatized forms should result in identical quantification.
When numbers are sightly different, the average quantification of the two peaks for glycerol-3-phosphate and DHAP is taken.
