# Supplementary material for: Catalytically distinct metabolic enzyme isocitrate dehydrogenase 1 mutants tune phenotype severity in tumor models
Source: J Biol Chem. 2025 Apr 4;301(5):108477. doi: 10.1016/j.jbc.2025.108477 (PMC12147185; doi:10.1016/j.jbc.2025.108477)
Supplement: Supplemental TableS6 [file mmc3.xlsx]

## Sheet: Sheet 1
SuppTableS6
GeneID	baseMean	log2FoldChange	lfcSE	stat	pvalue	padj	HT1080IDH1-R132H-30	HT1080IDH1-R132H-54	HT1080IDH1-R132H-55	HT1080IDH1-R132Q-28	HT1080IDH1-R132Q-31	HT1080IDH1-R132Q-43	HT1080IDH1-R132Q-46	HT1080IDH1-R132Q-49
ZNF331	84.6684	5.27032	0.541656	9.73001	2.24561e-22	4.18648e-18	6	0	4	82	122	160	171	148
IGFBP2	164.315	-2.45294	0.274293	-8.94276	3.79586e-19	3.53831e-15	320	412	256	26	74	66	62	92
ZNF699	148.02	3.7322	0.434406	8.59151	8.58309e-18	5.33382e-14	18	22	10	90	210	177	448	232
LOC124909492	499.017	1.85614	0.221396	8.38384	5.12283e-17	2.33042e-13	190	187	174	435	699	560	909	932
RTN1	1190.09	-1.30089	0.155601	-8.36041	6.25012e-17	2.33042e-13	1589	2396	1627	704	888	900	576	876
ZNF845	72.4703	2.89622	0.359865	8.04808	8.41013e-16	2.61317e-12	18	16	8	81	137	114	76	149
BEX3	7887.9	-0.724994	0.0940433	-7.70915	1.26658e-14	3.37325e-11	8591	10916	11387	5602	7033	6244	6365	7209
SEMA3A	798.797	1.34808	0.176594	7.6338	2.27941e-14	5.31189e-11	355	356	478	761	1230	1221	1067	1017
C13orf46	833.556	1.61162	0.212565	7.58179	3.40827e-14	7.06005e-11	374	359	327	881	883	919	1313	1766
PRR16	220.289	1.88127	0.248894	7.55851	4.07704e-14	7.60083e-11	102	72	62	240	376	360	291	281
MIR193BHG	186.453	1.46574	0.202956	7.222	5.12299e-13	8.63167e-10	58	92	114	224	232	242	245	315
RAPGEF5	846.207	-1.05445	0.146229	-7.21096	5.55597e-13	8.63167e-10	1022	1497	1192	442	740	542	604	788
DSP	1117.97	1.45418	0.204028	7.12739	1.02293e-12	1.46696e-09	562	407	574	1282	1245	1468	1881	1586
ZNF136	61.1769	3.40099	0.48175	7.05965	1.66925e-12	2.22284e-09	2	20	5	46	130	102	84	122
LINC02154	100.154	3.41038	0.488538	6.9808	2.93507e-12	3.64791e-09	12	14	16	62	168	352	88	110
WASF3	552.387	1.52653	0.21949	6.95492	3.52765e-12	4.11037e-09	165	312	284	414	874	813	891	771
CLSTN2	82.0636	2.82369	0.410901	6.87195	6.33311e-12	6.55934e-09	16	14	20	72	232	68	118	140
LOC105372338	56.1337	8.89992	1.29441	6.87566	6.17017e-12	6.55934e-09	0	0	0	53	237	79	28	73
ZNF440	169.431	1.51103	0.224262	6.73777	1.60831e-11	1.57809e-08	52	84	98	204	198	213	207	334
VEPH1	3194.64	-0.645805	0.0960349	-6.72469	1.75971e-11	1.64031e-08	3414	4577	4193	2345	2637	2882	2611	3014
PRICKLE3	197.924	1.54375	0.229965	6.71299	1.9068e-11	1.69279e-08	109	80	70	224	280	231	292	318
TMEM71	589.727	-1.30436	0.198412	-6.57399	4.89832e-11	4.15088e-08	635	1376	820	292	534	376	336	422
ST6GAL2	1319.62	3.88198	0.594355	6.53142	6.51496e-11	5.2808e-08	98	108	200	2136	3171	494	2737	1749
MARCHF3	262.935	1.2772	0.197987	6.45095	1.11152e-10	8.63417e-08	139	128	138	284	335	276	398	437
EGFR	8131.47	0.989505	0.154164	6.4185	1.37622e-10	9.90961e-08	4125	5120	5588	8578	8004	11642	11415	11311
SCARA3	7431.85	-0.752043	0.11718	-6.41786	1.38202e-10	9.90961e-08	7783	12874	9014	5609	6458	5582	5742	6880
CDK6	8548.34	0.69608	0.108804	6.39758	1.57859e-10	1.05106e-07	5240	6731	6189	8427	9595	9882	10905	12374
CYP4F3	39.9218	3.94223	0.616142	6.39824	1.57175e-10	1.05106e-07	2	6	4	24	81	102	32	84
STXBP2	76.7364	1.89951	0.300297	6.32544	2.52517e-10	1.62333e-07	30	32	21	74	103	100	116	154
IL16	128.096	2.74046	0.433838	6.31677	2.67089e-10	1.65978e-07	40	26	14	251	284	89	93	249
OLFML3	538.95	-0.927695	0.149601	-6.20114	5.60543e-10	3.37103e-07	621	885	762	355	522	350	416	418
IGF1R	2831.98	0.870842	0.141321	6.16214	7.1768e-10	4.18116e-07	1871	1939	1624	2620	3432	3780	3510	4199
AOC2	118.11	1.68209	0.273658	6.1467	7.91126e-10	4.46939e-07	31	66	52	120	154	143	142	272
TMEM98	2484.26	-0.926661	0.151196	-6.12886	8.85098e-10	4.8532e-07	2650	4883	3030	1586	1830	2017	2032	2019
ALS2CL	2750.13	1.07627	0.176449	6.09958	1.0635e-09	5.6648e-07	1469	1797	1507	2160	3666	4611	3425	3762
SYT17	74.9693	2.58649	0.432327	5.98273	2.19434e-09	1.13637e-06	18	17	18	42	118	87	198	114
SPOCK1	14826.9	0.936679	0.157421	5.95017	2.67859e-09	1.31792e-06	10252	7855	9040	15155	20519	17842	18459	20651
TBC1D8	1193.85	1.1037	0.185505	5.9497	2.68632e-09	1.31792e-06	667	525	822	1198	1560	1420	1796	1662
SLC16A9	162.478	-1.93361	0.325236	-5.94526	2.76016e-09	1.31943e-06	178	432	303	134	80	56	54	72
NECTIN3	3309.97	0.990305	0.167582	5.90936	3.43438e-09	1.60068e-06	1906	1914	2155	2748	4879	4959	4171	4123
SRP14	4782.29	-0.571134	0.0969266	-5.89244	3.80536e-09	1.73032e-06	5109	7130	5525	3721	4362	3978	3957	4695
GSTM1	605.45	-0.856063	0.146545	-5.84165	5.16859e-09	2.29424e-06	726	801	938	463	451	515	456	477
OLFML2A	315.838	-1.53766	0.264359	-5.81656	6.00699e-09	2.52881e-06	407	792	406	108	144	260	174	270
UBASH3B	3931.6	1.03172	0.177458	5.81388	6.10397e-09	2.52881e-06	1705	2345	3006	4183	3858	4759	5819	6275
ZNF493	42.372	2.85197	0.490456	5.81493	6.06601e-09	2.52881e-06	6	14	6	24	87	52	78	86
EFNB2	2897.09	0.996532	0.171642	5.80586	6.40347e-09	2.59521e-06	1864	1376	1907	2754	3879	3890	3725	4036
DRP2	2035.52	-0.807051	0.139391	-5.78983	7.04583e-09	2.62958e-06	2292	3720	2254	1460	1653	1549	1628	1838
LINC01164	287.378	3.17292	0.548257	5.78728	7.15369e-09	2.62958e-06	44	61	36	140	809	637	288	373
LINC02725	64.295	2.49648	0.431444	5.78634	7.1935e-09	2.62958e-06	22	9	16	40	152	105	81	106
TGFBR1	3249.46	0.653935	0.112967	5.78874	7.09153e-09	2.62958e-06	2073	2510	2452	3465	3955	3281	4030	4540
ZNF585A	45.4289	2.94166	0.507767	5.79332	6.90086e-09	2.62958e-06	8	12	6	30	132	72	40	80
PTPN22	1153.28	-1.05473	0.182493	-5.7796	7.48781e-09	2.66343e-06	1083	1881	2143	847	941	890	585	945
SLITRK6	33.9814	3.43614	0.594722	5.77772	7.57184e-09	2.66343e-06	6	8	0	22	52	74	50	70
HMCN2	481.741	-1.28567	0.222757	-5.77164	7.85015e-09	2.69189e-06	482	759	1036	330	400	211	301	359
NLGN4X	38.7697	5.55005	0.961931	5.76969	7.94154e-09	2.69189e-06	0	4	0	32	156	13	48	74
IL36B	27.7333	7.88142	1.36695	5.76569	8.13223e-09	2.70731e-06	0	0	0	7	17	104	60	39
ATP10A	41.9103	6.58727	1.14664	5.74483	9.2011e-09	3.00941e-06	2	0	0	28	78	38	34	184
FRMD3	277.959	-1.59069	0.278157	-5.71869	1.0735e-08	3.45056e-06	238	570	637	100	152	154	236	168
MAF	280.37	1.04909	0.184118	5.69789	1.213e-08	3.83288e-06	134	200	164	304	328	322	439	379
CDK8	783.042	0.709369	0.124688	5.68915	1.27674e-08	3.96703e-06	500	619	530	755	942	884	964	1166
ERRFI1-DT	299.257	1.72504	0.304196	5.67084	1.421e-08	4.34291e-06	158	65	123	236	428	364	503	567
LINC01989	21.2802	7.50116	1.32672	5.65392	1.5683e-08	4.71577e-06	0	0	0	5	45	43	47	37
LINC02693	1206.35	0.832948	0.147545	5.64537	1.64825e-08	4.87751e-06	690	732	955	1209	1332	1591	1439	1845
LOC107985939	143.435	1.6198	0.287184	5.64029	1.69769e-08	4.94531e-06	52	74	59	122	137	238	177	327
SLC9A3R2	5759.31	-0.915811	0.163474	-5.60219	2.11658e-08	6.07067e-06	5648	9319	9371	4458	5416	4445	3105	4701
ZNF138	28.428	3.29889	0.589844	5.59281	2.2342e-08	6.31095e-06	4	9	0	36	67	36	36	46
OSCAR	67.2843	-2.03597	0.364569	-5.58459	2.34246e-08	6.51797e-06	94	186	103	14	50	28	42	26
MDK	2922.39	-0.703236	0.127469	-5.5169	3.45029e-08	9.45938e-06	3721	4375	3178	2160	2575	2430	2123	2848
CAPN5	1233.22	-0.736142	0.133776	-5.5028	3.73808e-08	1.00999e-05	1291	2073	1526	844	1077	910	1114	1104
DAP	17241.9	-0.61694	0.112899	-5.46454	4.64112e-08	1.23606e-05	16333	25337	23883	12164	16949	15165	13920	15399
WIPF1	4983.29	-0.728909	0.133759	-5.44941	5.05359e-08	1.32696e-05	5776	6823	6868	3740	5214	4023	3236	4281
NDN	33.965	6.32289	1.16182	5.44224	5.2614e-08	1.36234e-05	0	0	2	26	96	38	18	112
ZNF559	45.6679	2.82595	0.5207	5.42721	5.72418e-08	1.46186e-05	10	14	4	20	66	86	98	78
FAM210B	1194.15	-1.17662	0.217091	-5.41992	5.96244e-08	1.50213e-05	1016	2487	2053	704	1238	746	644	839
LOC124901411	26.9879	2.8644	0.529049	5.41425	6.15475e-08	1.52991e-05	6	4	6	24	47	54	30	52
HIVEP1	1047.31	0.858202	0.159178	5.39145	6.98911e-08	1.71445e-05	616	747	678	1124	1082	1583	1337	1277
DECR1	1265.98	-0.640251	0.118855	-5.3868	7.17212e-08	1.73649e-05	1316	1737	1766	1000	1215	974	1052	1102
ABTB2	532.993	1.31169	0.244102	5.37353	7.72102e-08	1.84542e-05	337	194	256	584	631	594	924	764
SERPINB7	232.621	1.52387	0.284131	5.36326	8.1731e-08	1.92875e-05	112	90	108	160	500	360	254	324
GLRX	1953.11	-0.765541	0.143273	-5.34323	9.13037e-08	2.12772e-05	2275	3130	2361	1166	1773	1861	1532	1597
ADAM23	521.789	-0.849367	0.159409	-5.32821	9.91828e-08	2.26665e-05	531	861	761	436	382	418	319	497
LOC105369601	1435.34	-0.689828	0.12949	-5.32728	9.96971e-08	2.26665e-05	1449	2265	1883	1133	1106	1039	1241	1450
MYO10	16137.8	0.66285	0.124658	5.31735	1.05289e-07	2.36495e-05	10220	11348	13128	18185	17325	18453	20050	21446
EGFL7	882.271	-0.640868	0.120609	-5.31361	1.07473e-07	2.38526e-05	930	1145	1277	630	841	692	722	858
PDK3	289.82	1.4966	0.282035	5.30642	1.118e-07	2.4521e-05	163	152	76	368	459	273	284	600
ABLIM3	2077.52	-0.635028	0.119968	-5.29332	1.20115e-07	2.60383e-05	2197	3099	2611	1566	1960	1976	1497	1801
HS3ST3B1	328.927	1.65652	0.313412	5.28546	1.25391e-07	2.68697e-05	196	81	116	359	392	318	626	566
CHD7	1771.28	0.877891	0.16639	5.2761	1.31962e-07	2.79564e-05	1072	1385	963	1488	1978	2392	2382	2764
RRAGD	89.8046	-1.81102	0.344696	-5.25397	1.48853e-07	3.09962e-05	130	124	222	34	72	66	26	40
TFRC	5372.82	0.648703	0.123492	5.25301	1.49636e-07	3.09962e-05	3645	4419	3577	5098	5994	7085	6472	7195
LIFR	1107.46	0.7395	0.140843	5.25052	1.5167e-07	3.10724e-05	686	815	793	1186	1362	1064	1497	1559
MPZL2	106.118	-1.55125	0.295688	-5.24622	1.55253e-07	3.14607e-05	106	278	164	54	86	76	42	58
RMND5A	1508.82	0.733456	0.139931	5.24154	1.59241e-07	3.19218e-05	914	1052	1169	1393	1619	1934	1828	2358
ADAMTS14	7026.43	-0.931171	0.178245	-5.22411	1.74995e-07	3.44249e-05	7475	15010	7544	4579	6413	4530	4921	6553
COLGALT2	1075.36	-0.711458	0.136199	-5.22366	1.7542e-07	3.44249e-05	1118	1846	1268	722	1036	835	880	981
ATP13A2	13140.4	-0.711683	0.136653	-5.20794	1.90944e-07	3.70809e-05	14105	20320	17018	11755	11148	8613	9922	12668
CYTH3	3220.88	0.715438	0.138954	5.14874	2.62238e-07	4.98526e-05	2155	2562	2022	3124	4254	3496	4393	4024
KLF12	1720.88	0.71493	0.138903	5.14697	2.64732e-07	4.98526e-05	1024	1541	1077	1473	2212	2086	2114	2504
ZNF420	38.0201	2.519	0.489181	5.14943	2.6128e-07	4.98526e-05	12	12	4	32	64	86	34	70
NINJ1	1403.01	-0.835443	0.16369	-5.1038	3.32906e-07	6.20637e-05	1613	2386	1733	951	1442	1224	803	1149
ANXA11	9396.65	-0.523679	0.102737	-5.09726	3.44601e-07	6.36079e-05	8804	14062	11676	7603	8968	8016	7784	8890
TBX2	531.89	-1.27166	0.249697	-5.09282	3.52769e-07	6.44772e-05	484	1287	781	322	453	413	195	409
LOC101929974	43.4626	3.01596	0.594607	5.07219	3.9326e-07	7.04956e-05	11	8	4	104	32	29	40	127
SYT14	2200.2	1.03876	0.204769	5.07284	3.91928e-07	7.04956e-05	1443	1139	1237	2365	2321	2323	3725	3141
HSD3BP4	36.9506	3.73504	0.739465	5.051	4.395e-07	7.80342e-05	8	4	0	34	14	46	64	141
KBTBD8	177.948	1.12441	0.222696	5.04908	4.43949e-07	7.80806e-05	66	105	134	190	284	190	242	238
DNM1	5155.68	-0.629986	0.124825	-5.04696	4.48905e-07	7.82144e-05	5666	6704	7089	4606	4174	4223	4199	4529
NEDD4L	14486.9	0.695402	0.13815	5.03368	4.81157e-07	8.30575e-05	9072	12901	8899	13328	15771	18396	18522	20772
NRIP1	1520.47	1.0068	0.200363	5.02487	5.03782e-07	8.61652e-05	1099	810	760	1380	2113	1942	2201	1951
RASAL2	6564.05	0.723675	0.144588	5.00507	5.58405e-07	9.46394e-05	4140	4734	4811	5580	8465	9533	7889	8020
CA10	53.2243	6.04289	1.21211	4.98545	6.18169e-07	0.000103824	0	4	0	64	154	24	150	33
ZNF670	126.328	1.20157	0.241331	4.97895	6.39312e-07	0.000106417	70	63	70	159	156	126	148	236
BCL11A	93.7514	1.87204	0.377001	4.96561	6.84866e-07	0.000112991	43	28	30	76	82	109	178	224
SLITRK4	37.1545	8.304	1.67858	4.94704	7.53493e-07	0.000123222	0	0	0	10	104	6	80	118
MYC	3467.22	0.940506	0.191028	4.92339	8.50577e-07	0.00013789	1417	2169	2979	3540	3650	5552	4096	4776
SV2A	2528.03	-0.458038	0.0932856	-4.91006	9.10488e-07	0.00014633	2421	3390	3207	1955	2327	2208	2237	2639
LINC00431	23.4954	4.44194	0.908604	4.88875	1.01481e-06	0.000161701	1	2	2	12	23	16	94	41
LINC02910	61.4719	-2.75627	0.564182	-4.88542	1.03208e-06	0.00016306	44	305	66	26	39	14	8	12
ACOX2	1016.05	-1.16897	0.239638	-4.87809	1.07119e-06	0.000165699	1241	2545	889	517	862	796	599	793
KIR3DX1	14.613	6.9522	1.42505	4.87856	1.06863e-06	0.000165699	0	0	0	28	22	8	52	4
MX1	366.009	-0.879786	0.180384	-4.87731	1.07545e-06	0.000165699	454	596	459	192	295	304	340	294
COL15A1	705.207	3.21931	0.661202	4.86888	1.12234e-06	0.000170642	147	72	102	595	934	320	2217	1355
CYP27C1	1188.26	0.497874	0.102269	4.86826	1.12584e-06	0.000170642	825	1017	938	1263	1401	1383	1237	1543
ZSWIM5	51.736	-2.30894	0.47488	-4.86216	1.16111e-06	0.00017457	68	212	37	13	28	19	16	33
ZNF560	18.5456	3.35864	0.691087	4.85994	1.17424e-06	0.000175131	4	4	0	20	30	24	26	46
LOC124900659	29.4602	3.53948	0.729794	4.84997	1.23481e-06	0.000182703	6	2	3	17	26	22	50	126
MARCKSL1	11834.1	-0.577385	0.119207	-4.84357	1.27528e-06	0.000187206	11690	18290	14334	10216	11187	9382	8534	11823
CDKN2B-AS1	577.631	-0.802263	0.165756	-4.84003	1.29817e-06	0.00018761	563	1035	760	366	531	371	491	566
ZNF260	231.256	1.02264	0.211267	4.84048	1.29523e-06	0.00018761	134	148	130	210	279	320	230	446
NBEAP5	126.47	1.05149	0.217721	4.82952	1.36863e-06	0.000196272	54	82	89	123	195	143	152	197
CLU	13988.2	-1.01325	0.209916	-4.82692	1.38662e-06	0.000197334	20356	27120	12534	6820	12582	10221	11292	11159
ETFDH	681.785	-0.558844	0.115864	-4.82326	1.4123e-06	0.000199466	739	929	843	551	645	568	569	624
AATBC	21.2399	3.26524	0.677973	4.81619	1.46327e-06	0.000199947	2	6	2	10	33	44	36	44
MITF	254.081	1.05051	0.218112	4.81637	1.4619e-06	0.000199947	154	188	104	288	360	356	228	390
POLR2L	2903.55	-0.551516	0.114512	-4.81624	1.46289e-06	0.000199947	2815	4366	3587	2360	2800	2542	2058	2919
RNF43	29.7939	3.1622	0.656689	4.81536	1.46933e-06	0.000199947	10	4	0	22	45	32	76	54
SPTBN2	13018	-0.507082	0.105191	-4.82057	1.43148e-06	0.000199947	13440	18249	15505	9387	12372	12939	10320	12651
SH3BP5	1143.2	-0.858236	0.178381	-4.81126	1.4998e-06	0.000202614	1326	2192	1207	707	1133	879	903	863
SBSN	45.7076	2.05396	0.428551	4.79281	1.64463e-06	0.000220582	10	20	16	30	54	96	82	66
SUSD4	41.2981	3.64041	0.760312	4.78805	1.68413e-06	0.000224266	2	2	11	35	44	10	160	70
ZNF443	10.7734	6.51859	1.36252	4.7842	1.7167e-06	0.000226981	0	0	0	10	27	6	26	20
SAMD4A	2250.76	0.718645	0.150264	4.78255	1.73087e-06	0.000227244	1576	1493	1594	2021	2496	3091	2776	3160
ZNF14	44.7332	2.04762	0.428496	4.77862	1.76504e-06	0.000230109	14	8	22	30	76	60	72	87
CAPNS1	14807.9	-0.474776	0.0996248	-4.76564	1.88255e-06	0.000243725	15562	19843	17478	12400	15080	12415	11952	14229
MAPK3	2574.2	-0.59211	0.124298	-4.76362	1.90155e-06	0.000244486	2801	3460	3334	2113	2699	2025	1986	2221
CDH2	6007.02	0.908741	0.191058	4.75636	1.97118e-06	0.000251703	4399	2738	3946	6252	7375	8447	6838	8413
JAG1	4203.04	1.14934	0.242252	4.74442	2.09105e-06	0.000265194	2749	1767	2299	4396	3512	5695	7278	6031
MPG	3200.06	-0.696948	0.147122	-4.73721	2.16675e-06	0.000272938	2893	5332	4381	2146	3120	3038	2237	2779
TAGLN3	298.233	-1.17624	0.248601	-4.73144	2.22928e-06	0.00027893	254	569	559	223	179	279	152	195
ADTRP	457.572	1.02476	0.217348	4.71482	2.41923e-06	0.00030028	210	223	385	370	682	614	616	628
ALCAM	6794.66	0.870635	0.184702	4.71374	2.43214e-06	0.00030028	3646	5091	4509	5177	9943	8155	10714	7914
LOC124900414	220.61	1.05637	0.224225	4.71122	2.46238e-06	0.000300491	140	110	131	217	282	362	213	336
TSPAN9	16917.8	-0.605348	0.128499	-4.71091	2.46608e-06	0.000300491	18654	25031	19831	13091	17932	11858	13064	16733
GMPR	58.7919	-1.98958	0.422711	-4.70673	2.51721e-06	0.00030473	81	176	76	8	26	48	30	32
GALNT15	1313.87	-0.748342	0.159186	-4.70104	2.58837e-06	0.000311322	1661	1526	1931	866	997	1243	913	1372
RIN1	2966.62	-0.631113	0.134416	-4.69522	2.66319e-06	0.000316241	3092	4173	3998	2378	3108	2569	2116	2386
ZNF813	9.30332	6.31056	1.34386	4.69584	2.65517e-06	0.000316241	0	0	0	10	22	16	8	22
SMILR	49.1379	1.99678	0.427499	4.67084	2.99964e-06	0.000353938	22	12	15	42	91	67	98	49
SPHK1	2740.9	0.737116	0.157928	4.66741	3.05023e-06	0.000357644	1735	1544	2358	3138	3633	3109	3094	3490
ETS1	12883.1	0.6649	0.142533	4.66488	3.08791e-06	0.000359799	7416	9071	11337	11796	15921	18128	14707	16051
RNF157	138.299	-1.22981	0.263761	-4.66259	3.12249e-06	0.000361569	127	257	265	81	137	73	67	118
PCOLCE	1947.93	-1.89201	0.405995	-4.66018	3.1594e-06	0.000363584	3127	4203	3244	1584	1168	735	509	855
RBAK	1643.27	0.516605	0.110948	4.65629	3.21959e-06	0.000368238	1054	1503	1276	1768	1739	1860	1858	2249
EGLN3	174.435	2.9812	0.64102	4.65072	3.30782e-06	0.000376022	42	8	42	146	388	131	298	393
SLC44A5	251.244	-1.17745	0.253339	-4.64771	3.35642e-06	0.000379235	302	556	296	98	251	204	151	178
LOC101928636	230.078	1.65913	0.357311	4.64338	3.42751e-06	0.000384935	93	96	97	135	198	426	536	276
CPXM2	21.1507	4.63948	1.0002	4.63855	3.50868e-06	0.000390754	0	2	2	12	14	30	89	20
USP25	1257.38	0.69539	0.149939	4.63781	3.52125e-06	0.000390754	830	765	1047	1335	1432	1457	1577	1699
SPEN	5053.51	0.593313	0.127968	4.63642	3.54488e-06	0.000391049	3620	4135	3470	4716	5416	6441	5763	7401
STXBP6	26.4504	2.76352	0.596513	4.63278	3.60781e-06	0.00039565	2	2	13	32	60	46	26	36
MYCT1	84.5038	3.68101	0.79477	4.63154	3.62954e-06	0.000395704	8	14	8	52	28	292	170	114
CASP9	551.718	-0.647821	0.140075	-4.62481	3.74946e-06	0.000406402	583	797	728	426	572	410	383	548
MXRA7P1	1243.57	-0.500026	0.108197	-4.62146	3.81047e-06	0.000410628	1192	1635	1678	1010	1088	1105	1055	1247
ZNF92	914.619	0.839786	0.181896	4.61685	3.89611e-06	0.000417444	435	903	503	871	1203	1132	1253	1145
C1orf115	134.652	-1.03494	0.224336	-4.61336	3.96217e-06	0.000422096	184	188	206	114	108	96	70	104
SESN3	602.353	-1.1083	0.24089	-4.60087	4.20728e-06	0.000445661	854	1336	492	414	542	400	364	427
MVP	11664.1	-0.449699	0.0978424	-4.59615	4.30364e-06	0.000453293	11943	15983	13419	9315	11527	11030	8992	11719
HSPA1B	578.294	-1.2203	0.265617	-4.5942	4.34404e-06	0.000454978	1121	572	850	321	400	359	279	652
SYCE1	947.913	-0.474811	0.103381	-4.59281	4.37314e-06	0.000455466	958	1230	1202	726	913	816	824	960
ASNSP1	22.0494	3.47227	0.756832	4.58791	4.4771e-06	0.000456997	0	0	9	20	24	47	36	46
CSPG4BP	37.3278	1.88868	0.411701	4.5875	4.48589e-06	0.000456997	12	15	14	42	70	50	29	77
DENND5B	1252.68	0.726496	0.158364	4.58751	4.48562e-06	0.000456997	878	944	772	1471	1751	1143	1402	1768
SAT1	10489.7	-0.93109	0.202925	-4.58835	4.46757e-06	0.000456997	13548	19797	10768	5322	11527	7399	8212	7818
MXRA5Y	14.9003	6.99009	1.52552	4.58209	4.60351e-06	0.000466431	0	0	0	2	6	6	28	90
AMIGO2	10267.8	1.15349	0.252451	4.56916	4.89674e-06	0.00049107	7016	2908	6502	11161	13817	15564	11914	13724
NCF2	422.853	0.946265	0.207103	4.56905	4.89937e-06	0.00049107	262	223	292	498	418	492	655	553
LOC124905033	24.3252	3.49187	0.766326	4.55664	5.19781e-06	0.000518197	2	8	0	9	32	65	28	61
RPE65	24.8956	2.5275	0.555308	4.55154	5.32559e-06	0.000528111	8	4	6	41	48	19	43	31
CLEC2B	466.261	-0.981455	0.216291	-4.53767	5.68799e-06	0.00055892	798	581	550	315	391	387	243	420
MFSD6	2041.74	-0.662619	0.146036	-4.53736	5.69623e-06	0.00055892	1981	3575	2375	1477	2132	1647	1518	1820
PTPRG	6218.91	0.612371	0.135042	4.53468	5.76921e-06	0.000563117	4645	4504	4441	6168	6951	6824	7994	8655
PWWP3B	56.2877	2.3959	0.530756	4.51412	6.35792e-06	0.000617347	22	18	4	22	120	104	98	74
TPM3P9	99.3331	1.40657	0.311704	4.51251	6.40658e-06	0.000618849	42	66	37	81	93	144	173	176
LRRC55	24.6914	3.78549	0.839556	4.50891	6.5161e-06	0.000626184	4	4	0	8	44	14	39	100
IFT122	1491.83	-0.532828	0.118242	-4.50624	6.59854e-06	0.000630855	1637	2159	1651	1247	1440	1248	1212	1377
ZNF383	234.156	0.777972	0.172856	4.50069	6.7733e-06	0.000644258	146	151	177	265	322	279	230	327
C6orf141	4138.92	-0.982955	0.218565	-4.49732	6.88163e-06	0.000651239	5652	8225	3799	2232	4378	3300	2828	2811
IGF2BP1	3959.58	0.45768	0.101851	4.49363	7.00186e-06	0.000659271	2787	3578	3093	4074	4203	4675	4228	5405
OAS3	2216.29	-0.503782	0.11241	-4.48164	7.40731e-06	0.000693942	2535	2849	2569	1739	1953	1800	1902	2440
MYO5B	3584.59	0.776273	0.174031	4.46053	8.17556e-06	0.000762085	2237	2842	2216	2749	4735	5008	5026	4238
TBC1D4	2383.31	0.49716	0.111699	4.45089	8.55137e-06	0.00079315	1731	1980	1846	2530	2776	2429	2790	3158
ADRA1B	72.5048	1.39794	0.314195	4.44927	8.61635e-06	0.000795221	26	32	48	62	128	118	87	91
PLAAT4	112.828	-1.398	0.314583	-4.444	8.83026e-06	0.000810949	148	301	104	80	80	48	72	76
LOC124903213	46.6499	2.74661	0.618199	4.44292	8.87469e-06	0.000811034	14	7	8	31	61	31	177	43
PIK3CG	194.539	-1.22558	0.276508	-4.43233	9.32208e-06	0.000847764	182	394	337	102	162	104	190	99
PRKXP1	40.4166	1.86824	0.421952	4.42763	9.52745e-06	0.000862234	19	16	9	70	50	42	41	81
AOC3	45.1419	2.20297	0.498533	4.41891	9.92006e-06	0.000893428	3	26	14	44	60	51	46	138
AFDN	8546.03	0.52396	0.118768	4.41164	1.02588e-05	0.000919498	5444	7329	7059	7725	9819	9868	11100	10863
C3	398.23	1.3165	0.298604	4.40887	1.03912e-05	0.000922489	178	257	175	450	307	358	490	1082
ZNF675	25.6033	3.95534	0.896984	4.4096	1.03561e-05	0.000922489	0	8	0	18	105	34	10	42
QRICH2	48.0635	1.73545	0.394774	4.39607	1.10226e-05	0.000973908	22	22	13	66	45	47	71	106
N4BP2L1	207.92	-1.06819	0.243148	-4.39315	1.1172e-05	0.000977924	263	382	270	128	208	119	91	221
ZNF799	17.8745	4.36731	0.994123	4.39313	1.1173e-05	0.000977924	0	0	4	14	35	10	60	22
TCEAL4	3577.13	-0.429235	0.0977788	-4.38986	1.13425e-05	0.000988127	3534	4485	4550	2935	3381	3348	3085	3420
LOC124901629	77.1314	-1.2949	0.295295	-4.38512	1.15924e-05	0.00100519	118	154	88	52	72	38	38	56
UTP25	3453.52	0.505717	0.115467	4.37974	1.18821e-05	0.00102555	2244	3268	2592	3109	4336	4200	4042	4212
TCEAL9	3743.86	-0.527589	0.120546	-4.37665	1.20515e-05	0.00103537	4250	4564	4729	3012	3933	3103	2823	3589
BCAR3	8746.03	0.794016	0.181539	4.37381	1.22098e-05	0.00104416	4836	6366	6511	6803	9618	14665	10893	11362
LOC124904434	278.872	-0.855715	0.196014	-4.36558	1.26788e-05	0.00107932	290	461	401	151	195	232	276	241
TAF4B	523.252	1.14612	0.263331	4.35239	1.34662e-05	0.00114113	273	172	416	477	524	817	718	849
ANOS1	929.696	0.910342	0.209233	4.35086	1.35604e-05	0.00114392	434	440	892	1080	1278	1080	1105	1215
COPRS	2205.73	-0.617625	0.142007	-4.34927	1.36592e-05	0.00114706	1889	3318	3228	1822	2126	1620	1697	2143
PECAM1	869.632	-0.785972	0.180855	-4.34586	1.38734e-05	0.00115983	1123	1391	947	471	895	738	562	880
NTN1	39.4874	2.1971	0.505685	4.3448	1.39399e-05	0.00116019	6	21	10	52	96	24	68	45
CELF2	107.88	1.17489	0.271168	4.3327	1.4729e-05	0.00122041	70	52	52	122	114	123	170	166
TNR	27.0912	3.03816	0.702359	4.32565	1.52082e-05	0.00124901	6	0	8	18	64	16	63	48
TXLNB	229.065	-0.99744	0.230556	-4.32623	1.51681e-05	0.00124901	341	398	234	102	195	194	173	196
GSDMB	66.513	1.29585	0.300382	4.31401	1.60322e-05	0.00131091	30	41	32	50	94	85	98	116
TRPV3	1262.7	-1.77098	0.4107	-4.31209	1.61718e-05	0.00131656	2079	1634	2853	434	448	1201	652	648
LINC00665	15.7663	3.51516	0.816339	4.306	1.66231e-05	0.00134591	4	2	0	16	34	28	31	12
ZNF529	477.733	1.18885	0.276138	4.30529	1.66768e-05	0.00134591	170	431	204	292	628	761	739	703
ECI2	1385.13	-0.562627	0.130904	-4.29801	1.7234e-05	0.00138488	1235	2026	1914	1012	1319	1331	1111	1240
C1QL1	583.879	-0.74363	0.17346	-4.28704	1.8107e-05	0.00144879	510	956	873	504	532	396	461	478
NBEAP3	75.9906	1.28392	0.300025	4.27937	1.87423e-05	0.00149322	38	48	32	60	92	98	105	152
PCDH1	543.275	0.79369	0.185582	4.27677	1.89628e-05	0.00150435	339	379	374	491	566	832	538	911
LOC100422274	102.716	1.14124	0.267088	4.27291	1.92937e-05	0.00152412	46	90	39	134	139	115	129	142
ETFB	1699.95	-0.605211	0.141726	-4.27028	1.9523e-05	0.00153573	1645	2488	2293	1564	1648	1322	1173	1546
ZDHHC11	300.209	1.34885	0.315949	4.26919	1.96183e-05	0.00153674	191	152	94	202	304	371	566	566
CDH24	3618.75	-0.619712	0.14548	-4.25978	2.04633e-05	0.00159622	4270	5602	3750	2819	3774	2971	2477	3419
PARD6G	186.286	0.998154	0.234466	4.25713	2.07064e-05	0.00160845	92	115	132	160	236	215	195	392
H2BC12	1819.45	-0.692441	0.162739	-4.25491	2.09137e-05	0.00161782	1886	2388	2778	1484	1971	1166	1285	1669
RPS24P1	31.0159	1.99831	0.469798	4.25354	2.10417e-05	0.00162099	8	10	14	32	40	33	35	87
GBP2	1526.22	-0.799803	0.188193	-4.24991	2.13854e-05	0.00164069	2214	2085	1723	1155	1581	1074	844	1502
NUS1P1	192.826	0.85531	0.201301	4.24891	2.14814e-05	0.0016413	102	155	123	208	255	279	164	287
PEBP1	4553.1	-0.55307	0.130204	-4.24773	2.15943e-05	0.00164319	4062	6436	6436	3919	4486	3461	3490	4466
LOC105371204	1271.29	0.901379	0.212304	4.24569	2.1792e-05	0.00164481	705	987	744	1109	2472	1538	1518	1253
PRKCH	254.719	-1.05429	0.248294	-4.24611	2.17511e-05	0.00164481	312	347	448	225	148	199	108	248
ATXN10	5330.37	-0.438491	0.103373	-4.24182	2.21716e-05	0.00166002	4833	6954	7123	4393	5039	4749	4644	5213
LOC124909493	92.5429	1.20505	0.28404	4.24255	2.20994e-05	0.00166002	46	40	63	96	130	116	84	185
IL2RB	36.6241	2.30286	0.543285	4.23876	2.24754e-05	0.00167604	4	14	14	78	64	22	64	32
CMTM7	5688.24	-0.57801	0.136454	-4.23595	2.27589e-05	0.00169042	5664	8983	6665	3578	5412	5361	5145	5115
SERPINF1	4176.89	-0.792334	0.187161	-4.23343	2.30152e-05	0.00170267	6639	4846	4757	2650	4280	3174	3114	3627
TM4SF1	51292.4	-0.521993	0.123648	-4.22159	2.42582e-05	0.00178753	47244	69745	71030	42784	53778	42706	40150	45759
DGAT2	285.363	-0.83384	0.197589	-4.22008	2.44216e-05	0.00179249	245	460	474	235	191	208	231	259
SCRN2	1757.34	-0.54113	0.128628	-4.20695	2.58846e-05	0.00189242	1747	2275	2430	1429	1883	1458	1307	1607
TRPM4	2630.97	-0.48704	0.115814	-4.20537	2.60657e-05	0.00189821	2956	3371	3062	2072	2773	2315	2095	2451
LINC02575	20.5076	3.1095	0.73973	4.20356	2.62746e-05	0.00190598	6	0	4	17	50	49	13	30
PDP1	3399.15	0.745846	0.177787	4.19517	2.72669e-05	0.0019703	2454	2155	2307	3299	3557	5444	3894	4263
GPR141	24.8877	2.74545	0.656321	4.18309	2.87569e-05	0.00206994	6	8	2	16	36	46	68	18
PDE2A	1264.9	-0.610207	0.14595	-4.18092	2.90331e-05	0.00207381	1119	1764	1921	1108	1029	1106	980	1157
RNF19A	3742.61	0.657107	0.157153	4.18133	2.89808e-05	0.00207381	2803	2830	2366	3164	5207	4166	4868	4881
S100A6	10977.2	-0.667854	0.160212	-4.16855	3.06542e-05	0.00218125	9319	17393	16136	7960	12223	8948	7505	9520
RGMB	4856.13	0.687677	0.165203	4.16261	3.14632e-05	0.0022303	2537	3533	4358	3790	6467	6719	5637	6560
MARCHF1	431.299	0.712157	0.171148	4.16105	3.16788e-05	0.00223708	236	340	338	451	421	469	582	665
KIAA0895L	1412.98	-0.526902	0.126698	-4.15871	3.2005e-05	0.00225158	1607	1964	1559	1197	1364	1138	1035	1485
TRIM22	2327.99	-0.520386	0.125211	-4.15606	3.23778e-05	0.00226925	2477	3279	2713	1831	2438	2168	1626	2203
HTRA3	28.6627	2.45011	0.589778	4.15429	3.26302e-05	0.00226987	8	6	8	16	47	18	70	64
KIF17	97.8786	1.52915	0.368052	4.15471	3.25694e-05	0.00226987	34	74	27	76	89	207	147	146
SLC30A1	2669.55	0.479567	0.115489	4.15249	3.28875e-05	0.00227926	1813	2184	2305	2926	2805	2882	2915	3757
ZNF680	13.4689	3.99346	0.962267	4.15005	3.32397e-05	0.00229514	0	4	0	10	41	18	16	24
MORN2	461.901	-0.588395	0.141863	-4.14763	3.35929e-05	0.00230252	458	669	605	370	485	352	360	422
RGMA	15.496	2.77059	0.667995	4.14763	3.35941e-05	0.00230252	2	6	2	26	32	20	18	20
RYR2	52.6796	1.56192	0.376658	4.14679	3.37171e-05	0.00230252	22	28	20	43	99	81	40	104
FAXDC2	381.623	-1.01412	0.244769	-4.14317	3.4254e-05	0.0023034	637	620	355	183	348	291	218	397
LINC02535	701.232	0.754571	0.182026	4.14539	3.3923e-05	0.0023034	467	454	509	532	879	1027	876	944
LINP1	16.4526	5.2946	1.27818	4.1423	3.43845e-05	0.0023034	0	2	0	16	12	14	74	12
PCOLCE2	175.781	1.03439	0.249627	4.14375	3.41672e-05	0.0023034	110	82	115	188	159	226	266	271
PVR	5643.77	0.464392	0.112125	4.14172	3.44714e-05	0.0023034	4081	4730	4572	5264	6109	7201	6228	7463
TENM2	5064.84	0.741646	0.179048	4.14217	3.44041e-05	0.0023034	3301	3391	3724	6173	4429	6165	5075	8796
PRRG4	131.627	-1.07852	0.260508	-4.14006	3.47211e-05	0.0023118	145	242	198	111	109	72	56	130
LINC00520	139.256	3.5201	0.850458	4.13907	3.48714e-05	0.00231355	34	8	8	38	188	438	198	238
CD180	36.4316	3.32197	0.803377	4.13501	3.54947e-05	0.00233826	6	6	4	30	14	16	182	28
SOCS5	1953.2	0.39624	0.0958086	4.13575	3.53805e-05	0.00233826	1382	1776	1651	1816	2332	2280	2020	2578
RAB13	7356.79	-0.357858	0.086582	-4.13317	3.57791e-05	0.0023487	7024	9822	8380	5938	7150	7033	6357	7604
PIANP	115.315	1.0363	0.250807	4.13188	3.59815e-05	0.00235369	44	110	56	136	154	137	141	163
H6PD	13404.8	-0.680582	0.164804	-4.12963	3.63346e-05	0.00236848	14836	22205	14885	10623	14700	11304	8124	11246
H1-2	1075.11	-0.840106	0.203548	-4.1273	3.67041e-05	0.00237595	1140	1445	1802	821	1276	695	616	846
SNX18	950.023	0.685064	0.165977	4.12746	3.66799e-05	0.00237595	758	608	618	1008	1243	1097	954	1388
ASAP2	3571.05	0.781584	0.18949	4.12466	3.71279e-05	0.00238937	2444	2669	2076	2881	4219	5569	4884	4081
RUNX1	7152.48	0.436953	0.105943	4.12442	3.71677e-05	0.00238937	4844	6707	5769	6469	8335	8908	8101	8801
EEF1A1P35	14.0597	2.91117	0.706385	4.12123	3.76859e-05	0.00241436	4	2	2	24	16	18	20	28
LOC105374020	2047.31	1.95423	0.474509	4.11842	3.81474e-05	0.00243555	490	1002	710	1218	2753	1932	5389	3249
FAM24B	233.064	-0.677894	0.164874	-4.11159	3.92951e-05	0.00250027	258	304	333	198	188	186	168	233
RORA	173.696	1.39435	0.339389	4.10841	3.98398e-05	0.0025263	108	78	60	132	275	167	374	205
PCLO	213.139	-0.658664	0.160469	-4.10462	4.0498e-05	0.00255934	225	331	263	154	178	192	177	195
DOK3	112.556	1.54193	0.375984	4.10105	4.1128e-05	0.00258165	33	54	66	187	114	83	95	297
VEGFC	2905.98	0.807682	0.196945	4.10105	4.1128e-05	0.00258165	2047	1390	2255	2869	3454	4454	3164	3787
FKBP1A	32750.9	-0.710697	0.173361	-4.09951	4.1402e-05	0.00259013	35160	59052	34668	19599	36818	27884	23684	28190
TNFRSF19	2060.92	-0.818691	0.199819	-4.09717	4.18226e-05	0.00260769	2162	3445	2802	1560	2436	1103	1550	1539
TLE5	12503.7	-0.401159	0.0979399	-4.09597	4.20403e-05	0.00261252	11725	16611	15324	10059	12534	11854	9622	13238
GNG4	638.5	-0.614579	0.150204	-4.09163	4.28346e-05	0.00265304	670	833	900	570	510	494	452	702
FNDC3B	10035.7	0.6481	0.158672	4.08454	4.41649e-05	0.00272638	8099	6582	6661	9405	12152	12544	12449	12897
ASIC1	4403.25	-0.487322	0.119428	-4.08047	4.4945e-05	0.00275628	4016	6970	5032	3392	4175	3619	3746	4719
COL1A2	644.387	0.862866	0.211454	4.08063	4.49135e-05	0.00275628	485	424	320	792	906	544	791	932
CD2AP	3977.75	0.455732	0.111778	4.07712	4.55961e-05	0.00278418	2423	3526	3632	4072	4628	4655	4501	4741
HPSE	784.941	-0.579162	0.14207	-4.0766	4.56986e-05	0.00278418	789	1080	1058	696	705	645	514	836
GNG11	639.495	-0.752578	0.184729	-4.07396	4.62202e-05	0.00278862	652	900	988	524	660	438	350	648
PROSER2	318.623	0.738942	0.181363	4.07439	4.61354e-05	0.00278862	202	202	253	315	325	418	421	437
S1PR1	181.252	2.25359	0.553111	4.07439	4.61349e-05	0.00278862	80	26	44	130	238	322	412	206
IFT81	1207.48	-0.455463	0.111899	-4.07032	4.69495e-05	0.00282069	1238	1715	1341	943	1185	1042	1086	1166
ZNF891	159.544	1.11848	0.274824	4.0698	4.70543e-05	0.00282069	101	103	64	119	235	248	153	287
CALN1	273.07	1.11675	0.274594	4.06691	4.76397e-05	0.00284663	170	90	192	339	387	233	315	489
ZNF418	21.1692	2.70853	0.666475	4.06396	4.82464e-05	0.00287366	4	6	4	26	26	24	64	14
RAB26	675.073	-0.618656	0.152358	-4.06055	4.89572e-05	0.00290672	756	1022	769	452	707	647	480	602
LRRK2	109.878	-1.11062	0.273638	-4.05871	4.93451e-05	0.00292044	130	247	118	74	88	94	51	86
SSBP2	823.168	-0.514313	0.127046	-4.04823	5.16056e-05	0.00304457	939	1097	934	659	852	658	663	801
MFNG	23.4511	2.2304	0.551228	4.04624	5.20466e-05	0.0030609	6	10	5	42	15	32	33	47
ZBTB39	969.696	0.437106	0.108117	4.04289	5.27973e-05	0.00309529	661	869	814	887	1145	1097	1102	1288
DPP4	12.6561	3.47992	0.863362	4.03066	5.56208e-05	0.00325059	2	1	2	16	16	18	34	12
SBDSP1	1285.92	0.488766	0.121364	4.02727	5.64272e-05	0.00328741	839	1080	1112	1178	1602	1409	1590	1602
GAREM2	278.471	-0.620522	0.15421	-4.02389	5.72453e-05	0.00332469	303	405	343	234	232	258	212	245
AGFG2	636.406	-0.624885	0.155394	-4.02129	5.78813e-05	0.00335119	652	1019	752	524	682	469	447	588
ASS1	105.648	-1.14589	0.285224	-4.0175	5.88179e-05	0.00339487	188	138	135	62	89	60	52	114
CPT1A	3208.77	-0.692718	0.172526	-4.01516	5.94063e-05	0.00341825	3415	5993	3161	2238	2336	2926	2825	2995
GALNT5	18.5385	-2.66158	0.66348	-4.01155	6.03218e-05	0.00346024	64	28	16	4	12	2	6	8
LRP12	1407.49	0.434728	0.108411	4.00999	6.07225e-05	0.00347254	908	1401	1118	1395	1615	1682	1468	1834
SMYD3	1108.37	-0.494261	0.123286	-4.00906	6.09611e-05	0.00347553	1190	1416	1372	806	1198	981	918	1024
ACSS2	1810.1	-0.549672	0.137228	-4.00555	6.1874e-05	0.00351682	1962	2624	2072	1158	1459	1685	1690	1934
RHBDF1	6398.36	-0.707835	0.176764	-4.0044	6.21756e-05	0.00352322	6357	10716	8117	3609	6674	6661	4608	5005
MPP4	1828.27	-0.569709	0.142296	-4.00368	6.23657e-05	0.00352329	1954	2191	2598	1379	1331	1561	1630	2035
HDHD2	1597.62	-0.431712	0.107919	-4.00032	6.3258e-05	0.00356082	1512	2136	1995	1332	1511	1314	1479	1581
MAP1A	661.409	-0.95281	0.238218	-3.99974	6.34121e-05	0.00356082	668	1436	752	345	788	383	456	563
UBA7	1571.44	-0.60756	0.152349	-3.98794	6.66501e-05	0.0037314	2103	1966	1730	1285	1334	1350	1100	1670
FZD1	1971.84	-0.646372	0.162168	-3.98581	6.72516e-05	0.0037538	2104	3251	2204	1287	2277	1693	1396	1718
GPR153	424.716	-0.933925	0.234398	-3.98436	6.76636e-05	0.00376553	705	542	487	367	402	298	216	331
AHR	3182.71	0.813412	0.204598	3.97567	7.01818e-05	0.00384917	2666	1943	1553	3706	3900	4273	3676	3751
LINC00922	12.098	4.81469	1.21054	3.9773	6.97009e-05	0.00384917	0	0	2	8	14	36	13	28
RALA	5582.42	0.519525	0.130666	3.97598	7.00898e-05	0.00384917	4123	3966	4709	6024	6773	6077	6577	6640
RPS2P23	21.2559	2.23602	0.562433	3.97561	7.01988e-05	0.00384917	11	2	5	28	32	30	32	31
SEC14L2	1131.01	-0.853837	0.214721	-3.9765	6.99371e-05	0.00384917	1104	2200	1409	992	1220	750	600	869
CREM	1175.78	-0.526067	0.132414	-3.9729	7.10035e-05	0.00385924	1362	1369	1510	906	1085	1098	844	1254
CTDSPL	5384.62	-0.73894	0.18597	-3.97343	7.08442e-05	0.00385924	4614	10680	6432	2953	4746	5016	4533	4892
SALL4	46.0911	-1.3645	0.343377	-3.97378	7.07406e-05	0.00385924	64	72	83	30	30	42	16	30
ECM1	2404.44	-0.702766	0.177045	-3.96943	7.20443e-05	0.00390442	2634	3805	2940	1858	2841	1614	1863	1754
ZNF528	53.3013	2.06946	0.52177	3.96623	7.30195e-05	0.0039458	8	39	8	36	115	113	36	91
HLA-A	9752.84	-0.730502	0.184329	-3.96303	7.4003e-05	0.00395312	10148	16623	11864	7840	11677	6810	6279	7361
IFITM1	648.711	-0.633072	0.159743	-3.96308	7.39904e-05	0.00395312	829	822	775	571	627	534	440	570
NAP1L5	326.983	-0.663641	0.167372	-3.96506	7.33773e-05	0.00395312	374	446	428	284	328	226	256	272
ZNF273	31.0415	2.23219	0.563117	3.96398	7.37094e-05	0.00395312	0	14	15	26	43	36	58	66
DLG3	1222.37	-0.816765	0.206228	-3.9605	7.47942e-05	0.00396141	1160	2500	1388	849	1360	721	836	1134
GRPR	640.025	0.691145	0.17451	3.96049	7.47949e-05	0.00396141	351	497	523	477	861	888	777	843
MAPK8	1663.81	0.396498	0.100113	3.96049	7.47957e-05	0.00396141	1171	1530	1397	1743	1928	1702	1787	2204
H2BC21	644.45	-1.06577	0.269164	-3.95954	7.50928e-05	0.00396588	1148	974	624	334	756	422	298	567
ZNF91	21.3738	3.68854	0.931839	3.95835	7.54691e-05	0.00397449	0	8	0	8	76	50	12	26
PAGE1	431.261	2.82627	0.71605	3.94703	7.91273e-05	0.00415541	133	26	88	300	432	326	1180	1057
NDNF	103.804	-1.28465	0.325915	-3.94169	8.09111e-05	0.00423715	166	227	90	68	98	76	46	56
LOC107984684	325.049	0.769188	0.195282	3.93886	8.18689e-05	0.00426335	185	239	242	390	424	256	415	484
SMIM38	67.8699	1.22909	0.311998	3.93942	8.16783e-05	0.00426335	28	50	32	58	129	74	93	92
PPARGC1B	411.539	0.853611	0.217338	3.92758	8.5806e-05	0.00445594	165	320	336	415	368	569	592	579
CORO2B	1573.03	-0.826857	0.210872	-3.92114	8.81328e-05	0.00456405	1038	2655	2872	1070	1437	1335	1094	1311
ARNT2	1681.51	-0.677642	0.172918	-3.91886	8.89695e-05	0.00457932	1580	2811	2175	1648	1501	1159	1088	1602
LOC105369370	765.575	-1.56453	0.399279	-3.9184	8.9139e-05	0.00457932	634	1729	1610	525	687	333	378	309
TSPEAR-AS1	32.3438	1.90529	0.486251	3.91833	8.91644e-05	0.00457932	8	22	6	26	73	34	46	53
ADAM17	3375.98	0.423309	0.108097	3.91601	9.00262e-05	0.00459824	2583	2887	2677	3169	4115	4090	3562	4191
KCNK10	362.065	3.38362	0.863955	3.91643	8.98693e-05	0.00459824	16	88	59	312	598	203	1437	168
HTR7	1692.63	0.683217	0.174695	3.91092	9.1945e-05	0.00467066	946	1401	1297	1446	2472	1899	2446	1802
NTNG1	3869.36	-0.529056	0.135264	-3.91129	9.18051e-05	0.00467066	3435	5942	4928	2492	3845	3496	3522	3681
SH2B3	11519.3	-0.557994	0.142771	-3.90832	9.29401e-05	0.00470838	9588	18458	15204	9490	11513	10254	8672	10029
CAP2	1145.77	-0.565009	0.144691	-3.90493	9.42545e-05	0.00474092	1324	1682	1218	896	994	814	996	1289
OAS2	1060.17	-0.67323	0.172411	-3.9048	9.43043e-05	0.00474092	1508	1497	1001	735	977	870	815	1059
ZNF417	294.449	0.855784	0.219168	3.90469	9.43455e-05	0.00474092	152	292	141	342	306	316	396	449
PRICKLE1	1412.92	0.628703	0.161085	3.90292	9.50395e-05	0.00476296	766	1493	900	1480	1543	1900	1584	1813
CD274	1077.79	0.831293	0.213075	3.90142	9.56294e-05	0.00477968	507	600	1036	954	1169	1217	1484	1831
ZNF749	489.588	0.644988	0.166214	3.88046	0.00010426	0.00519709	309	341	413	450	497	603	608	753
DNAH17	43.525	1.60589	0.414433	3.87491	0.000106663	0.00528325	11	33	14	49	59	39	53	104
FAM78B	137.091	1.06324	0.274421	3.87447	0.000106855	0.00528325	80	69	88	170	136	117	220	226
LOC124901737	14.2939	3.92435	1.01295	3.87419	0.000106981	0.00528325	4	0	0	6	16	49	16	27
SMIM3	749.38	-0.954602	0.246421	-3.87387	0.000107122	0.00528325	721	1807	732	442	832	517	458	611
TRABD2A	493.518	0.73168	0.189112	3.86903	0.000109271	0.00537504	299	330	396	497	644	481	755	575
SLC7A6	903.284	0.497778	0.128816	3.86425	0.000111433	0.00546696	619	863	640	924	981	971	1084	1231
HMG20B	3293.51	-0.530475	0.137304	-3.86352	0.000111766	0.00546891	3372	4154	4488	2884	3544	2523	2369	3125
CYRIA	1030.56	-0.441134	0.114236	-3.86159	0.000112653	0.00548354	1086	1373	1173	805	982	980	782	1121
GRTP1	46.6173	1.30427	0.337748	3.86168	0.000112611	0.00548354	20	28	24	36	65	66	58	87
SLAMF7	244.952	2.70936	0.702053	3.85919	0.000113763	0.00552314	72	75	11	114	366	539	467	364
FGD5	29.0536	5.17192	1.34249	3.85249	0.000116922	0.00566175	0	4	0	22	112	6	66	30
TBXAS1	132.469	-0.844542	0.219283	-3.85137	0.000117458	0.00567297	171	207	160	73	93	128	101	130
AIM2	283.94	-0.970843	0.252276	-3.84834	0.000118923	0.00569943	323	526	369	196	320	240	113	204
CD101	38.8565	1.74794	0.454108	3.84917	0.00011852	0.00569943	14	14	18	74	50	25	39	82
F2RL1	5932.62	0.496445	0.129002	3.84835	0.000118915	0.00569943	4716	4568	4438	6150	6259	6845	6722	8107
AMER1	390.308	0.739767	0.192513	3.84269	0.000121692	0.00581717	260	300	246	405	334	526	502	582
COMT	3869.16	-0.444299	0.115653	-3.84164	0.000122215	0.00582727	4056	4678	4880	3436	3634	3510	2841	4023
ZNF514	161.997	0.829791	0.216146	3.83903	0.000123523	0.00587459	82	99	141	171	220	210	149	249
ANK2	1344.41	-0.519378	0.135334	-3.83776	0.000124163	0.00588998	1317	2000	1604	954	1103	1422	1071	1386
CCDC190	755.84	0.828282	0.215888	3.83662	0.000124737	0.00590221	540	536	402	517	872	1083	980	1228
MAD1L1	1589.94	0.513652	0.13391	3.83581	0.000125152	0.00590688	1103	1212	1363	1621	1781	2169	1619	1965
GATA6	400.97	0.737009	0.192248	3.83364	0.000126263	0.00594425	297	212	307	457	454	450	479	570
CCDC149	362.447	-0.981413	0.256156	-3.83131	0.000127462	0.00598559	439	782	343	259	391	221	173	326
LGMN	512.947	0.767899	0.200551	3.82894	0.000128697	0.00602839	375	351	308	445	514	647	606	931
DDX60L	591.113	-0.476105	0.124378	-3.82788	0.000129252	0.00603922	609	843	667	480	594	503	457	611
TRANK1	1002.23	-0.625341	0.163405	-3.82694	0.000129746	0.00604715	1329	1443	970	792	823	829	748	1083
LOC730101	1145.14	-0.705926	0.184739	-3.82121	0.000132799	0.00617398	1008	2105	1435	734	1213	822	752	1284
XKR6	478.056	0.803296	0.210307	3.81964	0.000133649	0.00619805	322	341	289	316	614	712	578	727
BEND3	374.301	0.616954	0.161604	3.81769	0.000134707	0.00623163	190	326	322	396	424	458	374	562
SMKR1	123.901	-0.943592	0.248288	-3.8004	0.000144462	0.00666635	106	204	222	62	97	98	86	135
OCIAD2	4179.41	-0.383838	0.101017	-3.79973	0.000144855	0.00666798	4046	5547	4874	3035	4088	4156	3630	4349
ACADS	600.56	-0.510993	0.134677	-3.79421	0.000148113	0.00680117	604	884	699	486	609	549	426	586
LINC02246	57.2306	1.30328	0.343746	3.7914	0.000149798	0.00686165	34	36	17	58	60	84	70	108
TCEAL3	1638.68	-0.453066	0.119596	-3.78832	0.000151672	0.00693043	1563	2010	2247	1198	1642	1500	1464	1570
PLEKHA8	1301.68	0.506047	0.133621	3.78718	0.000152369	0.00694527	922	1259	860	1276	1443	1644	1375	1772
CALM3	6801.09	-0.404521	0.106918	-3.78347	0.000154658	0.0070324	6336	8715	8709	6043	5982	5706	5991	7273
FRY	137.797	-0.847036	0.22423	-3.77753	0.000158394	0.0071327	193	174	186	122	104	88	108	116
HAGHL	855.962	-0.412891	0.109271	-3.77859	0.000157722	0.0071327	875	1074	1034	664	839	825	705	870
IKZF3	11.5986	4.67742	1.23813	3.77781	0.000158215	0.0071327	2	0	0	20	28	8	28	6
STRADB	1515.25	-0.422292	0.111767	-3.77834	0.000157877	0.0071327	1567	1756	1961	1273	1461	1317	1237	1597
ADCY7	1213.64	0.502249	0.133236	3.76962	0.000163496	0.0073128	903	918	990	1332	1274	1335	1428	1589
IFI16	8257.43	-0.47968	0.127249	-3.7696	0.000163506	0.0073128	8769	11972	8863	5871	8257	8286	6099	8505
ZBED4	2456.91	0.43627	0.115737	3.76951	0.00016357	0.0073128	1577	2256	2132	2238	2653	3114	2717	3249
TRAK1	4300.06	0.446232	0.11845	3.76725	0.000165053	0.00736146	3001	3953	3386	4117	4698	4951	5449	5156
ARID3B	856.824	0.632533	0.168086	3.76314	0.000167792	0.00746575	553	645	675	896	1023	1332	778	1022
FYN	4527.56	-0.554777	0.147495	-3.76134	0.000169004	0.00750176	3855	6372	6659	3529	4952	3453	3704	4071
ACSL5	121.324	-1.29214	0.343742	-3.75905	0.000170561	0.00753468	156	286	133	91	34	109	68	97
LOC124900936	27.8871	1.74281	0.463703	3.75847	0.000170958	0.00753468	4	12	18	42	38	29	40	44
SULF2	589.33	3.21956	0.856491	3.75902	0.000170581	0.00753468	110	15	142	523	538	290	1672	1560
SNX21	3012.49	-0.503725	0.134103	-3.75625	0.000172478	0.00758374	3554	3794	3432	2120	3000	3074	2340	2826
EPB41L1	1013.31	-0.675329	0.179875	-3.75442	0.000173741	0.00762128	1370	1409	1065	913	898	632	775	1011
ACAP1	138.42	0.960087	0.255875	3.75218	0.000175306	0.00767188	84	85	85	142	158	258	137	169
HEG1	8194.78	0.68084	0.181707	3.74691	0.000179025	0.0078163	6132	4850	6201	9508	7541	8913	9941	12930
TMEM132D-AS1	15.9894	3.59957	0.961563	3.74346	0.000181506	0.00790611	2	4	0	6	65	6	24	28
HSD3BP5	53.0497	2.18425	0.583743	3.74179	0.000182712	0.00794009	32	9	4	64	29	64	83	149
RNF150	193.953	-0.988971	0.264479	-3.73932	0.000184515	0.00799981	241	392	202	168	191	140	90	132
IGIP	244.468	0.619399	0.165987	3.7316	0.000190267	0.00823006	135	226	184	262	302	312	270	290
FAM98C	362.683	-0.543991	0.145869	-3.72931	0.000192003	0.00828592	362	495	478	278	387	309	261	355
TET3	3113.5	0.386617	0.103691	3.72854	0.000192596	0.00829229	2235	3071	2408	3203	3500	3669	3127	3978
MT2A	11223.1	-0.579109	0.155354	-3.72767	0.000193257	0.00830067	11966	12712	16803	8831	8651	11899	8826	10061
PITX1	1322.12	-0.516503	0.138596	-3.72669	0.000194008	0.00830067	1067	2020	1798	970	1258	1186	1067	1369
ZNF268	598.088	0.824143	0.221155	3.72654	0.000194126	0.00830067	430	378	360	693	705	826	425	1045
ROGDI	386.708	-0.628125	0.16865	-3.72444	0.000195753	0.00834057	418	558	489	286	451	273	282	358
TUBGCP2	6631.64	-0.383559	0.102992	-3.72418	0.000195954	0.00834057	6303	8292	8338	5470	6601	6491	5570	6276
CRYL1	1726.27	-0.597798	0.160603	-3.72221	0.000197486	0.00835615	1737	2458	2294	1322	2089	1298	1296	1405
GLUL	2334.35	-0.409124	0.109901	-3.72267	0.00019713	0.00835615	2430	2724	2942	1961	2342	2051	1834	2472
MRTFA	2132.92	0.405105	0.108841	3.72198	0.000197665	0.00835615	1521	1813	1881	2206	2677	2367	2275	2466
MFAP3L	243.754	0.956758	0.257339	3.71789	0.000200895	0.00847349	89	252	126	254	337	213	316	419
TMEM220	52.2902	1.13236	0.305052	3.71203	0.000205604	0.00865253	23	38	28	52	71	79	68	66
MT1E	1561.14	-0.663406	0.179187	-3.70231	0.000213646	0.00897072	1695	1801	2454	1507	1180	1413	1028	1373
SFN	88.3714	1.21297	0.327745	3.70096	0.000214787	0.00899835	32	48	64	84	168	96	142	82
CST3	6162.87	-0.453384	0.122637	-3.69697	0.000218191	0.00912048	6615	8865	6369	4553	6573	5523	5168	5952
RUNX3	1679.52	0.541375	0.146673	3.69103	0.000223345	0.00931504	1267	1359	1191	2027	1897	1920	1513	2383
SGMS1	964.727	0.493493	0.13377	3.68912	0.000225034	0.00936452	686	829	744	899	1083	1031	1266	1259
IFIT3	742.034	-0.594354	0.16118	-3.68751	0.000226462	0.00940295	714	1307	792	502	754	632	622	688
CYP2J2	49.0979	-1.4823	0.402398	-3.68366	0.000229907	0.00952477	56	132	60	32	32	40	11	36
XIRP2	43.0748	1.86111	0.505328	3.68297	0.000230535	0.00952964	6	14	29	24	50	102	70	58
NQO2	285.672	-0.518375	0.140815	-3.68125	0.000232097	0.00957297	292	393	355	237	264	239	222	298
MARCHF4	1234.17	0.794021	0.215791	3.67958	0.000233622	0.00961459	625	666	1201	1075	1222	1626	1690	1931
JADE3	1058.79	0.568554	0.15465	3.6764	0.000236549	0.00970265	678	835	883	971	998	1327	1265	1644
LOC124904307	22.3484	1.90801	0.519027	3.67613	0.000236802	0.00970265	8	6	10	16	49	28	31	36
HSPA13	3990.25	0.386559	0.105176	3.67534	0.000237532	0.0097112	2946	3424	3458	3596	4718	4732	4458	4921
CDHR5	44.2586	1.45739	0.396851	3.67239	0.000240294	0.00978123	12	33	19	28	62	67	72	72
SIPA1	2836.38	-0.410605	0.111796	-3.67282	0.000239887	0.00978123	2821	3996	3110	2290	2512	2606	2268	3305
ADGRE4P	14.1472	5.05187	1.37664	3.66972	0.000242814	0.00985563	0	0	2	10	6	4	12	92
C1GALT1	2265.31	0.551186	0.150234	3.66885	0.000243644	0.00985563	1637	1539	1936	2537	2599	2393	2872	2671
CX3CL1	75.7191	3.69015	1.00582	3.66878	0.000243708	0.00985563	6	0	20	88	68	48	162	238
CRAT	1624.66	-0.535587	0.146179	-3.66392	0.000248389	0.0100015	1488	2356	2155	1414	1774	1285	1227	1394
PTGFR	350.471	0.861186	0.235035	3.66407	0.000248235	0.0100015	239	164	266	332	499	570	340	419
KCNQ5	1489.74	0.640315	0.174958	3.65981	0.000252397	0.0100801	796	1352	1148	1211	1588	2327	1711	2006
LAMA5	21529.5	-0.691321	0.188901	-3.65971	0.000252503	0.0100801	27508	35433	19998	12411	18911	23170	15281	20359
MORC4	2691.34	-0.76897	0.210118	-3.65971	0.000252499	0.0100801	2944	5291	2601	1315	2489	2262	2581	2295
USP18	153.343	-0.826194	0.225728	-3.66014	0.000252081	0.0100801	163	268	196	140	145	91	111	117
ANK3	265.072	-0.703652	0.19231	-3.65895	0.000253254	0.0100885	359	384	275	212	209	212	177	292
ANO6	10134.8	0.586681	0.160377	3.65814	0.000254057	0.0100989	7504	8644	6417	8233	12196	14627	11714	12709
WASF1	1842.24	0.484234	0.132423	3.65672	0.000255461	0.0101331	1258	1428	1645	1873	1818	2187	2149	2526
CARD19	2206.29	-0.514014	0.140671	-3.654	0.000258182	0.0102193	2274	3322	2444	1549	2406	2141	1595	2083
NIPAL1	199.802	0.738291	0.202086	3.65335	0.000258846	0.0102207	116	156	144	228	184	255	273	254
PNPLA2	4722.78	-0.416147	0.113923	-3.65288	0.000259314	0.0102207	4847	6453	5217	3939	4984	4383	3562	4627
ARSG	365.308	-0.621686	0.170241	-3.6518	0.000260413	0.0102354	450	539	381	308	328	256	316	342
PCBD1	1020.97	-0.482887	0.132246	-3.65143	0.000260785	0.0102354	984	1457	1243	729	842	915	854	1244
NMNAT2	258.404	-0.99247	0.272017	-3.64855	0.000263721	0.0103289	276	564	287	200	258	188	95	230
LINC02987	167.274	0.745301	0.204395	3.64637	0.000265966	0.0103516	105	100	139	163	197	208	179	269
LOC107985401	22.9869	2.95207	0.809508	3.64674	0.000265584	0.0103516	10	2	0	22	22	12	74	43
LOC107987140	10.5491	3.55795	0.975714	3.64651	0.000265825	0.0103516	2	2	0	6	11	18	16	34
CAMK2B	323.961	-0.866022	0.237611	-3.6447	0.000267706	0.0103544	376	609	356	231	276	361	188	203
EXPH5	79.8176	1.19789	0.328572	3.64574	0.000266619	0.0103544	48	28	51	60	94	114	129	123
LOC105377576	286.275	0.823055	0.225803	3.64501	0.000267385	0.0103544	198	186	178	254	274	428	293	523
LANCL3	162.716	-0.802366	0.22018	-3.64414	0.00026829	0.0103555	138	277	252	124	149	124	92	167
CEP131	1018.94	-0.397144	0.109066	-3.64132	0.000271244	0.0104479	967	1447	1143	823	1018	899	864	1066
NRIP3	2778.32	-0.435876	0.119833	-3.63735	0.000275458	0.0105884	2427	3610	3827	2106	2759	2662	2353	2689
BHLHE41	1016.98	-0.805526	0.22152	-3.63635	0.000276526	0.0106076	1066	2262	850	632	918	817	815	895
PRDX2	3319.54	-0.422314	0.11617	-3.6353	0.000277657	0.0106291	3676	4086	3783	2740	2972	3338	2593	3430
GPRIN1	1395.77	-0.486859	0.133951	-3.6346	0.00027841	0.0106361	1238	2015	1814	1086	1554	1158	1079	1350
IDNK	242.754	-0.66807	0.184049	-3.62986	0.000283575	0.0108027	213	362	369	164	258	187	178	238
LOC101927369	11.8643	3.77566	1.04026	3.62954	0.00028393	0.0108027	0	1	3	3	14	38	12	29
NIPAL2	208.756	-1.06315	0.293112	-3.62713	0.000286594	0.0108818	241	426	257	226	152	148	80	141
ZNF182	290.646	0.728193	0.200816	3.62617	0.000287654	0.0108999	188	212	204	380	278	276	347	462
LOC101928419	112.056	1.39476	0.384697	3.62561	0.000288278	0.0109014	52	50	60	76	66	234	193	179
MYEOV	775.489	-1.62099	0.447336	-3.62365	0.000290469	0.010962	628	1389	2036	689	425	356	386	314
ANKRD34C	12.6508	3.19424	0.882513	3.61948	0.000295196	0.0111179	2	0	4	8	20	28	30	10
EDIL3-DT	189.397	1.17707	0.325413	3.61715	0.000297861	0.0111956	86	152	78	127	452	265	185	213
FLVCR2	961.783	-0.688602	0.190407	-3.61647	0.000298649	0.0112026	1134	1580	1008	512	768	762	814	1210
GAD1	347.602	-0.747443	0.20677	-3.61486	0.000300513	0.0112368	389	622	371	185	321	356	281	279
PCDH15	13.7249	5.04955	1.39697	3.61464	0.000300764	0.0112368	0	2	0	8	42	40	0	24
AFAP1L2	14.6737	2.60145	0.720313	3.61155	0.000304376	0.011349	6	2	2	26	24	10	15	35
PPARG	412.07	-0.709183	0.196467	-3.60968	0.000306573	0.0114081	354	649	627	332	345	432	256	332
MXRA7	5946.19	-0.374541	0.103779	-3.60904	0.000307334	0.0114136	5591	8034	6927	4545	6346	5708	4959	5888
LDOC1	4370.55	-0.351748	0.0975135	-3.60717	0.000309556	0.0114732	4346	5548	4996	3689	4395	4245	3500	4447
LINC01446	10.5448	4.64536	1.28819	3.60612	0.00031081	0.0114969	0	2	0	4	22	11	36	11
NEAT1	2566.4	-0.69544	0.193054	-3.6023	0.000315414	0.0116441	2721	4696	2640	1369	2704	2281	2280	2060
AUTS2	1163.33	0.597702	0.165948	3.60174	0.000316089	0.011646	541	1107	1002	1200	1382	1490	1075	1714
TMCC1	1563.75	0.499263	0.138837	3.59602	0.00032312	0.0118815	1106	1302	1241	1232	1995	1848	1924	2035
HSPA5P1	231.326	0.632145	0.175998	3.59177	0.000328438	0.0120533	152	178	176	240	254	231	282	364
AP2M1	29490	-0.352748	0.0982339	-3.5909	0.000329535	0.0120698	28589	37992	34127	26689	29789	25662	23907	30578
TRIO	22943.8	0.421809	0.117564	3.58791	0.000333338	0.0121851	17117	20998	17490	20412	25285	29536	25344	29451
NEPNP	121.88	0.972506	0.271171	3.58632	0.000335376	0.0122357	54	80	92	142	119	106	184	215
BMF	1885.7	-0.815594	0.227487	-3.58524	0.000336767	0.0122624	1697	4496	1664	1324	1464	1602	1444	1672
DUOX1	101.179	0.819718	0.228694	3.58435	0.000337918	0.0122803	57	72	73	111	115	119	104	174
JARID2	2306.44	0.51527	0.143903	3.58067	0.000342716	0.0124063	1660	1630	2018	2259	3227	2644	2557	2600
PSME1	5330.85	-0.368732	0.10297	-3.58097	0.000342317	0.0124063	5518	6355	6334	4690	5027	5040	4256	5572
1	2557.29	-0.567316	0.158607	-3.57686	0.000347742	0.0125639	2313	4380	2927	1690	2827	2324	1953	2346
S100A13	3442.7	-0.620061	0.173426	-3.57536	0.000349747	0.0126119	3273	5160	4677	2845	4122	2441	2140	3168
LINC02263	17.0461	3.04955	0.853433	3.57327	0.000352547	0.0126638	4	5	0	4	20	56	19	34
MARK1	326.246	-0.813929	0.227771	-3.57345	0.000352313	0.0126638	278	489	570	289	327	232	168	284
ZEB2	2046.28	0.530283	0.148481	3.57139	0.000355093	0.0127308	1600	1509	1544	2071	1990	2502	2444	2823
TMEM219	1966.04	-0.416187	0.116567	-3.57035	0.000356502	0.0127568	1955	2526	2395	1559	2197	1702	1512	2004
LOC105374187	108.986	0.904367	0.25347	3.56795	0.000359791	0.0128409	50	66	93	126	140	102	123	190
SNORD10	87.6163	-0.892883	0.250274	-3.56762	0.000360232	0.0128409	106	119	136	64	73	62	80	57
SLAIN1	107.301	-1.1402	0.319926	-3.56396	0.000365309	0.012997	92	236	166	60	94	72	102	46
PMM1	850.439	-0.526346	0.147804	-3.56109	0.000369313	0.0131145	858	1177	1074	660	946	769	549	829
NET1	6639.94	-0.561569	0.157764	-3.55955	0.00037149	0.0131667	6355	11728	6800	4418	6072	5567	6358	6477
PAWR	6777.75	0.623444	0.175189	3.5587	0.000372693	0.0131843	5126	3809	5685	6506	7074	8403	8105	9984
KLF7	3373.93	0.828648	0.232925	3.55757	0.000374302	0.0132161	2578	1336	2554	2979	3901	5017	4218	4579
MB21D2	461.988	0.911863	0.256532	3.55457	0.000378594	0.0133424	272	198	394	672	412	491	492	795
DNTTIP1	8308.22	-0.523211	0.147236	-3.55357	0.000380045	0.0133683	10230	8753	10737	6967	6834	7959	6529	8163
GSN	10289.3	-0.611136	0.172048	-3.55212	0.000382135	0.0134165	10575	16955	11489	6518	12520	8650	8148	8273
ALDH5A1	151.599	-0.689876	0.194373	-3.54924	0.000386349	0.0135389	172	249	167	109	115	129	130	148
FRMD6	10495	0.616619	0.173795	3.54796	0.000388232	0.0135794	5496	7149	10684	10076	12804	14494	12119	12134
BTN2A2	745.008	-0.591753	0.166901	-3.54553	0.000391819	0.0136281	877	1025	864	507	888	531	557	747
COL4A5	1268.85	-0.743111	0.209568	-3.54591	0.000391259	0.0136281	1727	2031	1196	802	1054	1434	756	1163
LINC03018	36.8821	-1.51143	0.426195	-3.54633	0.000390642	0.0136281	50	102	34	24	26	26	20	14
ABHD10	2013.78	-0.459867	0.129828	-3.54212	0.00039692	0.0137798	1727	2705	2798	1753	1984	1591	1681	2017
PRDX5	7951.36	-0.420227	0.1187	-3.54026	0.00039974	0.013852	7339	11155	9554	6460	8647	7055	5777	8329
TRPV2	3526.7	-0.509362	0.144009	-3.53701	0.00040469	0.0139975	3720	4419	4596	3386	3533	2915	2699	2919
LINC02310	47.9729	1.92664	0.544862	3.53601	0.000406223	0.0140245	18	6	26	24	33	114	79	93
LOC101929018	64.2103	1.33771	0.378666	3.5327	0.000411336	0.0141747	25	42	31	48	107	100	41	142
ITGB4	205.217	-1.09741	0.31097	-3.52898	0.000417158	0.0143488	186	559	196	86	213	146	146	152
PXDC1	1789.65	0.691198	0.195921	3.52795	0.000418797	0.0143787	1272	880	1580	1865	2057	2473	1830	2476
SHROOM2	2820.55	-0.746985	0.211764	-3.52744	0.000419599	0.0143797	2100	4574	4717	2277	2605	1786	2713	2007
KIF21A	799.837	0.463747	0.131576	3.52456	0.000424182	0.0145101	487	791	647	780	829	934	905	1128
CCDC69	2409.32	-0.796328	0.22609	-3.52217	0.000428038	0.0145173	1913	4362	3636	1877	2959	1660	1277	1918
DBNDD1	539.472	-0.584139	0.165854	-3.52201	0.000428284	0.0145173	521	836	670	433	591	368	467	462
NUDT14	469.946	-0.508315	0.144285	-3.52299	0.000426702	0.0145173	439	712	567	358	510	397	359	460
RAG1	15.5853	2.38731	0.677494	3.52374	0.000425508	0.0145173	2	8	3	16	36	12	16	38
ZNF618	2381.93	0.416414	0.118216	3.5225	0.000427497	0.0145173	1629	2269	1927	2587	2714	2574	2814	2681
TAPBPL	859.368	-0.428907	0.121801	-3.52137	0.00042933	0.0145263	877	1057	1078	771	821	717	668	917
LINC01000	3350.9	-0.407269	0.115693	-3.52026	0.000431128	0.0145607	3329	4149	4186	2810	3496	3103	2860	2957
ARHGAP4	5897.79	-0.32714	0.0929478	-3.51961	0.000432189	0.0145701	5999	7390	6470	4614	5791	5592	5054	6616
ANAPC1P4	197.1	0.7732	0.219897	3.51619	0.000437794	0.0147059	92	163	153	181	183	271	270	292
MMP16	1430.53	0.518778	0.147533	3.51636	0.000437501	0.0147059	1006	1284	1024	1209	1778	2003	1593	1685
RBKS	64.0706	-1.02973	0.293105	-3.51318	0.000442782	0.0148084	66	104	110	56	49	42	30	59
RHOJ	1232.91	-0.594999	0.169349	-3.51344	0.000442348	0.0148084	1221	2087	1353	1150	1102	829	898	1317
SYNGR1	428.578	-0.63233	0.180002	-3.51291	0.000443226	0.0148084	444	768	430	309	394	304	381	436
TSC22D4	769.638	-0.526585	0.149947	-3.5118	0.000445076	0.0148436	755	999	1058	724	688	668	511	785
CAPN12	15.8808	2.48918	0.708947	3.5111	0.000446264	0.0148566	3	2	7	30	16	12	15	46
ABL2	9524.37	0.443295	0.126303	3.50977	0.000448501	0.0149045	7295	7802	7626	8335	10643	12054	11233	11899
PIN1	1873.35	-0.409249	0.116721	-3.50622	0.000454523	0.0150777	1787	2361	2397	1572	2005	1480	1567	1926
ZC3H12B	42.0654	1.405	0.401024	3.50352	0.000459153	0.0152042	17	33	12	35	52	56	50	94
CLGN	198.017	-1.14915	0.328144	-3.50198	0.000461816	0.0152459	144	490	291	114	204	190	84	104
PLPP4	989.603	0.544961	0.155621	3.50185	0.000462046	0.0152459	611	714	940	1021	1348	986	1194	1183
1	965.428	0.561834	0.160519	3.50011	0.000465073	0.0153186	703	780	694	825	1082	1425	975	1347
SGMS2	1122.49	0.517091	0.147764	3.49944	0.000466239	0.01533	661	1131	846	1032	1155	1468	1354	1470
CLIP4	93.932	1.76402	0.504476	3.49674	0.000470983	0.0153509	44	32	32	30	102	310	87	133
EPHB3	68.0096	-1.10516	0.316029	-3.49702	0.000470481	0.0153509	58	166	87	50	52	40	52	48
PRDM8	2237.44	-0.616876	0.176399	-3.49706	0.000470419	0.0153509	1874	2851	3795	1875	2180	2020	1454	2003
RASGRP1	22.0967	2.21091	0.6322	3.49717	0.000470222	0.0153509	2	16	3	15	46	25	25	55
SRA1	1455.57	-0.464187	0.132749	-3.49673	0.000470994	0.0153509	1333	1820	2053	1258	1486	1281	1078	1417
PRRT2	864.011	-0.568825	0.162721	-3.49571	0.00047281	0.0153833	992	1408	803	643	798	712	656	958
ANKRD20A5P	129.031	-1.12149	0.321007	-3.49366	0.000476451	0.0154747	113	329	153	45	134	83	93	111
PCBP4	5154.67	-0.37015	0.106022	-3.49126	0.000480745	0.015587	5423	6913	5326	4294	5196	4587	4264	5475
HAS3	1023.06	-0.911897	0.261285	-3.49005	0.000482932	0.0156307	552	1995	1892	886	754	710	667	900
SLC25A20	539.057	-0.43058	0.12363	-3.48282	0.000496155	0.0160309	503	768	637	444	497	455	485	560
BLVRB	711.914	-0.478727	0.13748	-3.48215	0.000497407	0.0160435	735	1011	808	568	796	598	532	689
GFI1	198.419	-0.717231	0.206086	-3.48024	0.000500959	0.0161046	174	327	286	186	178	143	131	177
LOC124902032	228.548	0.855919	0.245939	3.48021	0.000501029	0.0161046	114	212	128	180	248	236	328	434
MCTP2	407.44	-0.76428	0.219643	-3.47965	0.000502061	0.01611	545	544	506	434	254	328	284	326
TEX19	165.146	2.47394	0.71184	3.47541	0.00051007	0.0163389	37	54	36	66	116	378	496	144
LOC107986064	420.783	-1.62308	0.467148	-3.47444	0.000511926	0.0163702	418	1305	508	120	430	216	248	208
DHRS1	439.174	-0.601791	0.173261	-3.47333	0.000514041	0.0164097	429	654	575	387	478	321	280	419
PKP2	1352.27	-0.837934	0.241387	-3.47133	0.000517882	0.0165041	1715	2770	1051	674	1269	1318	912	1222
SIPA1L1	5117.56	0.387277	0.111652	3.46862	0.00052314	0.0166432	4109	4559	3878	4759	6040	5819	5659	6498
LOC124904360	11.9674	2.67363	0.771444	3.46575	0.000528751	0.016793	4	4	0	14	24	18	10	25
DNAJC30	593.078	-0.438835	0.12667	-3.4644	0.00053141	0.0168488	555	775	770	518	580	535	468	573
PCED1B	284.633	0.805	0.232713	3.4592	0.000541791	0.0171487	172	162	233	194	404	439	331	382
QSOX1	13656.1	-0.430964	0.124638	-3.45773	0.000544744	0.0171974	14363	17600	15915	11898	14962	12179	10036	12681
YPEL3	182.654	0.793651	0.229544	3.45752	0.000545173	0.0171974	95	123	152	275	218	184	173	254
GDAP1	1073.6	-0.513829	0.148852	-3.45194	0.000556578	0.0175132	908	1607	1436	784	1114	861	1011	962
SNAPC1	1305.25	0.629124	0.182265	3.4517	0.000557064	0.0175132	844	919	1090	1136	1365	2031	1215	2024
ATF7IP	2084.6	-0.427063	0.123906	-3.44667	0.000567546	0.0178127	2308	2568	2388	1845	1748	1995	1631	2220
LINC00622	84.2751	2.71548	0.788585	3.44349	0.000574261	0.0179932	33	4	14	123	62	70	106	287
CSAD	508.394	-0.548527	0.159338	-3.44254	0.000576286	0.0180263	637	684	527	371	481	495	367	511
GGT7	1912.04	-0.395173	0.114847	-3.44087	0.000579842	0.0181072	1983	2715	1938	1526	1844	1779	1619	1997
LOC105372692	22.0609	2.18921	0.636874	3.43743	0.000587261	0.0183082	6	6	8	38	36	10	53	18
GXYLT1	1981.9	0.441474	0.128538	3.43459	0.000593448	0.0184647	1109	1936	1797	1898	2284	2138	2154	2839
LINC01145	224.267	0.668806	0.194772	3.43378	0.000595221	0.0184647	150	156	174	185	266	285	237	377
TRA	485.067	-0.923787	0.26903	-3.43377	0.000595252	0.0184647	559	1080	424	225	583	378	307	387
PLEKHO1	4835.35	-0.432969	0.126166	-3.43173	0.000599734	0.0185728	5282	6517	5151	3751	5371	4439	3816	4529
PLK3	1834	-0.573776	0.167284	-3.42995	0.0006037	0.0186646	2409	2312	1971	1192	2007	1756	1337	1683
BMPR2	2852.12	0.414094	0.120757	3.42915	0.000605465	0.0186882	2153	2689	2099	2520	3431	3033	3371	3810
LOC399783	59.4462	1.11158	0.324672	3.42369	0.000617781	0.0190369	34	38	29	67	68	92	47	111
LOC105370113	42.372	-1.52871	0.446759	-3.42178	0.000622126	0.0191391	42	87	87	22	47	14	10	37
DEF6	418.853	-0.527794	0.154303	-3.42051	0.000625047	0.0191973	391	610	540	341	392	333	291	496
ODAD2	155.11	-0.825791	0.241488	-3.41959	0.000627147	0.0192301	191	184	248	114	126	130	74	178
ACADSB	540.004	-0.702168	0.205426	-3.4181	0.000630598	0.0192976	447	1079	628	414	583	392	366	490
SH3GLB2	3611.34	-0.336156	0.0983626	-3.41751	0.00063196	0.0192976	3353	4534	4384	2808	3764	3519	3065	3709
TSPEAR-AS2	45.2149	1.42477	0.416928	3.4173	0.000632454	0.0192976	12	39	16	38	86	46	77	57
APBB1	1330.39	-0.543522	0.159166	-3.41482	0.000638244	0.0194425	1568	1910	1377	1005	1250	1325	837	1432
TREM1	218.185	1.89209	0.554581	3.41175	0.000645479	0.0196308	92	38	100	253	528	354	108	314
GLS	9903.83	0.429926	0.126064	3.41037	0.000648737	0.0196657	6779	8358	8836	9411	11088	9986	12923	12644
KIF5C	368.341	-0.828631	0.242946	-3.41077	0.000647805	0.0196657	509	394	562	303	274	237	192	471
S1PR4	17.591	1.84545	0.541465	3.40826	0.000653782	0.0197865	4	8	8	18	28	26	30	21
NAV2-AS6	40.4661	-1.29508	0.380161	-3.40666	0.000657629	0.0198385	54	84	53	18	48	22	18	30
PPP1R7	2536.73	-0.333919	0.0980186	-3.40669	0.00065755	0.0198385	2387	3157	3058	2119	2457	2251	2410	2572
CCDC93	3477.11	0.382612	0.112365	3.40509	0.000661431	0.0199027	2554	3167	2878	2941	3955	4209	3842	4645
SH3RF2	3660.48	0.41849	0.122908	3.4049	0.000661893	0.0199027	2285	3632	3084	3157	4812	4295	4080	4400
HELB	33.5869	1.67435	0.492271	3.40127	0.000670727	0.0201359	19	4	17	36	39	38	65	52
EIF6	7635.68	-0.424539	0.12492	-3.39849	0.000677598	0.0202768	7093	9645	10142	7230	6882	6914	5712	7802
SLC23A3	153.497	1.07032	0.31491	3.39881	0.000676808	0.0202768	85	112	71	115	140	272	137	336
LOC102724458	13.7982	2.83294	0.834317	3.39552	0.00068499	0.0204406	6	2	0	8	23	40	14	20
SNTB1	2152.98	-0.717854	0.211419	-3.39541	0.000685265	0.0204406	2071	4088	2402	1076	2147	2378	1537	1796
ARHGAP32	2957.36	0.631079	0.185947	3.39387	0.000689125	0.0204902	2196	2226	1988	2378	3604	4875	3126	3514
GPX4	6293.65	-0.440132	0.129673	-3.39418	0.000688352	0.0204902	6429	8610	7188	5624	6428	5705	4217	6473
PLEKHF1	337.649	0.515315	0.151859	3.39338	0.000690354	0.0204941	206	308	276	296	396	442	370	452
HR	16.668	2.47884	0.731224	3.38999	0.000698951	0.0207163	3	8	2	32	42	16	6	28
AK3	3430.17	-0.393721	0.11626	-3.38656	0.000707736	0.0209434	2994	4891	4131	2650	3568	3022	2697	3872
GSTM3	35.1862	1.53492	0.453434	3.3851	0.000711517	0.0209917	15	12	20	31	50	24	58	80
NUAK1	5378.63	0.58619	0.17317	3.38506	0.00071162	0.0209917	3175	5812	3261	4580	7548	6932	6263	6197
GMDS	2172.75	-0.446608	0.131986	-3.38375	0.00071502	0.0210586	2301	2941	2431	1678	1811	1875	2266	2125
RAB3IL1	263.837	0.83323	0.246289	3.38314	0.000716611	0.0210722	135	174	215	209	234	451	351	375
EFNB3	1119.07	0.424412	0.125561	3.38011	0.00072456	0.0212724	820	968	920	1034	1167	1235	1315	1605
CTXN1	1912.17	-0.450509	0.133375	-3.37775	0.000730816	0.0214223	2048	2818	1912	1530	1994	1767	1507	1808
2	1703.35	-0.442506	0.131146	-3.37416	0.000740418	0.0216019	1774	1998	2215	1404	1716	1653	1188	1741
PINCR	29.6048	1.6593	0.491698	3.37463	0.000739163	0.0216019	12	13	12	22	26	68	30	61
SMPD1	2594.87	-0.486096	0.144048	-3.37453	0.000739408	0.0216019	3313	3163	2685	2044	2612	2330	2147	2402
PDE1C	19.1905	1.87465	0.556168	3.37066	0.00074989	0.0218441	2	12	8	16	26	28	26	42
KCTD9	4844.52	-0.512292	0.152138	-3.36728	0.000759126	0.0220786	4612	6487	6553	4467	5184	3472	4076	4034
EXOG	1377.38	-0.538994	0.160132	-3.36594	0.000762843	0.0221177	1145	2239	1752	1227	1306	1051	1229	1170
TNIK	2431.23	0.76991	0.228723	3.36613	0.000762313	0.0221177	2134	1577	1097	2801	2808	2501	3515	2985
GJB2	11218.3	-0.547316	0.162675	-3.36448	0.000766886	0.0222004	10876	15431	15113	9943	13136	7879	7499	10541
CEBPG	2790.48	0.612284	0.182205	3.3604	0.000778287	0.0224955	1569	2029	2607	2288	2904	4363	3154	3762
ANXA6	7962.63	-0.384249	0.114433	-3.35785	0.000785507	0.022634	7474	10719	9434	7245	8163	7270	5981	7855
VDR	255.832	0.99694	0.296865	3.35823	0.000784434	0.022634	196	99	152	403	248	251	252	452
CALB1	13.7256	2.6102	0.778172	3.35428	0.000795731	0.0228932	0	4	6	8	31	33	14	18
CTNNBIP1	2580.4	-0.612453	0.182663	-3.35291	0.000799661	0.0229355	1958	3967	3984	2261	2745	2005	1783	2195
SQOR	825.616	-0.67006	0.199839	-3.35299	0.000799424	0.0229355	929	907	1308	833	666	633	492	820
NEFL	3971.15	0.601118	0.179375	3.35118	0.000804693	0.0230444	3326	3070	2275	3213	5188	5066	4746	5206
MMP24OS	1257.86	-0.414116	0.123681	-3.34826	0.000813193	0.0232521	1188	1661	1562	1084	1339	1131	1027	1126
SLC35F2	3521.61	0.621856	0.185751	3.3478	0.00081456	0.0232555	2837	1960	2769	3306	3623	4437	4335	5100
MIR4435-2HG	2586.99	0.561426	0.167744	3.34693	0.000817123	0.023293	1963	1514	2291	2771	3258	2682	3037	3288
COL5A2	213.123	0.674494	0.201592	3.34584	0.000820342	0.0233491	142	194	122	197	317	210	259	292
SDK1	556.089	0.793831	0.237309	3.34513	0.000822442	0.0233731	405	361	337	754	603	417	847	722
CASP4	1927.25	-0.446843	0.133616	-3.34423	0.000825108	0.0234132	2227	2207	2302	1564	1575	1848	1544	2172
LOC729218	1113.8	-0.404798	0.121201	-3.3399	0.000838083	0.0237453	1130	1401	1339	1013	1146	913	916	1082
CBL	4902.8	0.450378	0.13488	3.33911	0.000840481	0.0237771	3493	4554	3708	4244	5310	6757	5528	6088
PHF2P1	903.427	-0.429572	0.128781	-3.33568	0.000850897	0.0240353	982	1208	974	628	816	834	815	1021
LOC124901258	43.024	1.3513	0.405214	3.33477	0.000853702	0.024078	14	37	15	32	51	59	77	68
ACKR3	30.0373	1.53256	0.459929	3.33217	0.000861721	0.024158	14	10	16	32	56	20	42	56
GRB10	2239.52	0.673693	0.202117	3.33318	0.000858607	0.024158	1833	1371	1482	2478	1915	3185	2551	3159
LOC124901427	164.243	-0.625852	0.187816	-3.33227	0.000861412	0.024158	155	242	229	139	164	131	116	148
PFN2	22130.3	-0.417833	0.125373	-3.33271	0.000860038	0.024158	18815	30857	28637	15980	23052	19196	21092	21379
SLC25A1	3640.97	-0.413524	0.124173	-3.33023	0.000867748	0.0242677	3981	4105	4511	3277	3267	3432	2826	3740
SPAG16	934.418	-0.403261	0.121097	-3.33007	0.000868237	0.0242677	915	1210	1130	709	998	918	737	915
CROT	389.852	-0.607126	0.182504	-3.32664	0.000879008	0.024532	351	617	515	372	392	285	282	327
FGF11	103.536	1.22235	0.36765	3.32476	0.000884944	0.0246607	72	60	30	82	154	101	212	122
B3GALT1	581.029	1.39239	0.419425	3.31976	0.000900944	0.0250691	192	441	238	399	898	1350	570	679
MAP3K1	448.27	0.592564	0.178545	3.31886	0.000903872	0.0250757	309	366	324	439	421	465	587	725
TMOD4	44.371	1.12659	0.339431	3.31905	0.000903238	0.0250757	18	32	26	57	43	53	53	80
ALAD	2221.81	-0.408162	0.123006	-3.31824	0.00090585	0.0250762	2053	3329	2435	1808	2333	1816	1803	2409
CAMK1G	54.8863	-1.17195	0.353251	-3.31761	0.000907926	0.0250762	40	137	81	32	52	37	28	44
KCNMB1	25.9144	1.76782	0.53285	3.31766	0.000907744	0.0250762	12	8	10	24	35	32	18	78
CMIP	2788.09	0.488957	0.147443	3.31623	0.000912391	0.0251533	2155	2095	2232	2569	2950	3384	3645	3403
MIR17HG	1016.21	0.573396	0.173006	3.31432	0.000918676	0.0251533	644	690	952	891	1035	1395	1259	1357
NIPSNAP1	4341.91	-0.365163	0.110152	-3.31508	0.000916183	0.0251533	4755	5442	4580	3368	4050	4089	4030	4532
RNF130	1209.42	0.422407	0.127433	3.31474	0.000917274	0.0251533	899	1078	952	1369	1252	1331	1203	1684
TPM3P6	25.4757	1.54062	0.464679	3.31545	0.000914942	0.0251533	10	8	16	22	28	44	36	44
UBE2L6	2257.92	-0.422948	0.127614	-3.31428	0.00091881	0.0251533	2521	2554	2757	1990	2194	2036	1671	2362
CACNA2D4	6066.31	-0.392248	0.118487	-3.31048	0.000931364	0.0254596	5998	8679	6418	4862	6662	5474	4988	5827
CDKN2C	1437.27	-0.696316	0.210378	-3.30983	0.000933522	0.0254812	1264	2351	2049	1296	1655	816	876	1333
MIR7111	17.8283	-1.61876	0.489568	-3.3065	0.000944685	0.0257482	29	40	22	7	14	8	9	14
LOC124906103	219.449	0.679498	0.205638	3.30434	0.000952014	0.0258481	138	195	138	238	228	230	328	274
NCDN	3606.75	-0.329805	0.099814	-3.30419	0.00095251	0.0258481	3534	4525	4126	3211	3749	3182	3011	3669
ZFPM2	1242.24	0.809461	0.244975	3.30426	0.000952264	0.0258481	662	948	894	760	1639	1798	2113	1248
TNS3	8793.29	-0.52375	0.15855	-3.30338	0.000955263	0.0258851	7602	14055	10876	8126	8935	7925	6085	7371
NKILA	149.302	0.798572	0.241803	3.30257	0.000958026	0.0259223	109	106	82	141	252	143	157	225
NHSL2	24.5262	2.13248	0.645945	3.30134	0.000962253	0.025999	14	6	2	48	30	13	26	60
LOC107984597	26.0568	1.64897	0.500043	3.29767	0.000974923	0.0262861	6	22	6	32	34	24	38	53
USP11	6619.22	-0.320213	0.0971096	-3.29744	0.0009757	0.0262861	6653	8018	7546	5315	6374	6372	6268	6619
ZNF426	824.277	0.409982	0.124362	3.29668	0.000978348	0.0263194	595	722	694	813	864	1036	908	1021
CYP2R1	206.566	0.595677	0.18083	3.29413	0.000987269	0.0263314	133	189	141	235	266	218	192	305
EPHA4	709.077	-0.663042	0.201273	-3.29424	0.000986871	0.0263314	672	1315	777	407	769	662	601	544
H1-10-AS1	173.258	-0.66795	0.202739	-3.29462	0.000985536	0.0263314	181	225	259	159	144	121	116	187
LOC105374118	29.3511	1.78951	0.543196	3.29442	0.00098625	0.0263314	4	12	19	24	34	75	22	53
MGLL	673.169	-0.707303	0.214677	-3.29473	0.000985172	0.0263314	718	729	1159	624	688	459	384	628
PDE4DIPP2	994.645	0.714441	0.21676	3.29601	0.0009807	0.0263314	732	454	855	1073	1063	1068	1348	1398
ACTN2	44.9542	4.75176	1.44342	3.29202	0.000994694	0.0264915	0	2	6	46	10	10	250	26
APOL3	606.669	-0.623239	0.189394	-3.2907	0.000999381	0.0265784	578	977	763	549	417	465	407	756
ANKRD11	9393.04	0.373437	0.113567	3.28825	0.00100813	0.0267728	6362	8759	8338	8373	9823	11333	10977	12128
FAM241B	150.709	0.838435	0.255218	3.28517	0.00101919	0.0270282	57	126	121	192	193	122	176	244
ZFC3H1	4393.06	0.406243	0.123711	3.28382	0.00102411	0.0271201	3066	4232	3493	3946	4782	4629	4764	6863
CALU	20150.8	0.356767	0.108685	3.28258	0.0010286	0.0272003	15921	16706	17462	20072	24160	22138	22150	23631
CD82	7788.49	-0.466067	0.142057	-3.28084	0.00103497	0.0273301	6835	12811	8554	6404	7997	7090	5630	7828
ICE1	5460.03	0.365019	0.111306	3.27941	0.00104025	0.027395	3602	5731	4432	4864	6231	6417	6054	7016
ZFHX3	2161.81	0.414804	0.126489	3.27938	0.00104037	0.027395	1582	2044	1644	1816	2412	2721	2410	2906
DNAJC22	1434.98	-0.44433	0.135509	-3.27896	0.00104189	0.0273962	1470	2008	1601	1165	1614	1078	1243	1372
SDC3	2847.36	-0.53643	0.163661	-3.27769	0.0010466	0.0274813	2800	4398	3303	2848	2848	1945	2083	2681
C12orf42	11.403	2.68836	0.820344	3.27711	0.00104874	0.0274989	0	6	2	10	28	12	22	14
ADAM15	6744.61	-0.317013	0.0967931	-3.27516	0.00105602	0.0276119	6155	8232	8356	5486	6735	6529	5502	7463
GULP1	1003.82	0.621091	0.189629	3.27529	0.00105554	0.0276119	762	603	807	847	1146	1520	1088	1335
DYRK2	3870.11	0.478508	0.146159	3.27389	0.00106078	0.027677	2850	3617	2666	3231	4361	5036	4788	4753
ECHS1	3051.4	-0.413221	0.126224	-3.27371	0.00106147	0.027677	3024	3573	4034	2908	2778	2619	2408	3133
LOC442263	10.1289	2.70431	0.82643	3.27228	0.00106683	0.0277474	0	5	2	9	16	12	20	20
NRG2	325.489	-0.551676	0.168595	-3.2722	0.00106715	0.0277474	271	519	428	222	284	282	302	333
WSCD1	68.0613	1.41443	0.432347	3.27151	0.00106974	0.0277759	46	20	28	74	42	76	140	120
CREB3L2	10903	-0.436447	0.133489	-3.26953	0.00107727	0.0279325	10568	12875	14953	9815	11682	9254	8215	10205
MCF2L	11.6877	4.76351	1.4575	3.26827	0.00108207	0.0280182	0	0	2	47	10	0	6	28
SHKBP1	2905.87	-0.360922	0.110448	-3.26779	0.0010839	0.0280265	2903	3668	3361	2699	2755	2579	2256	3146
SLC4A11	679.695	-0.463068	0.14193	-3.26265	0.00110375	0.0285003	748	970	697	463	674	602	626	692
COPS7A	2672.51	-0.340989	0.104538	-3.26187	0.00110679	0.0285041	2492	3345	3258	2389	2732	2407	2136	2768
LOC105376944	185.311	-0.615244	0.188619	-3.26183	0.00110696	0.0285041	183	281	239	134	171	121	176	191
PLEKHG4B	38.5883	1.38681	0.425248	3.26118	0.00110951	0.0285304	16	12	28	72	46	38	39	59
BACE2	4051.79	0.634432	0.194602	3.26016	0.0011135	0.0285543	3463	2661	2516	3393	4280	5439	5394	5464
FRMD5	5562.39	0.516157	0.158323	3.26016	0.00111349	0.0285543	3752	5584	3648	4394	6549	7020	7194	7009
B2M	5800.73	-0.43254	0.132731	-3.25877	0.00111897	0.0286552	5838	7312	7241	4782	6803	4448	4693	5555
ACSF2	423.752	-0.612154	0.188093	-3.25453	0.00113582	0.02874	483	663	449	327	480	262	329	420
DUXAP8	957.399	0.471285	0.144777	3.25525	0.00113292	0.02874	765	866	623	974	1103	1010	1022	1383
GPRC5B	729.093	0.738204	0.226644	3.25711	0.00112552	0.02874	617	500	358	745	693	806	1062	1078
LMAN1	11667.8	0.426237	0.130941	3.25519	0.00113318	0.02874	9401	9715	8875	10102	14432	14722	12799	14139
MUC16	56.9719	4.25483	1.30706	3.25526	0.00113288	0.02874	4	10	0	40	62	10	285	40
PDZRN3	163.503	-1.06723	0.327706	-3.25668	0.00112722	0.02874	140	313	280	162	178	72	72	104
PLEKHG4	74.0556	-1.2929	0.396974	-3.25689	0.00112639	0.02874	98	137	112	92	35	38	23	52
SH3BGRL	2165.28	-0.367502	0.11289	-3.2554	0.00113231	0.02874	2317	2786	2291	1700	2289	2037	1808	2178
STEAP2	571.884	-0.436903	0.134263	-3.25407	0.00113762	0.02874	509	753	768	434	556	552	438	617
TANC2	3110.7	0.557555	0.171342	3.25406	0.0011377	0.02874	2374	2332	2283	2537	3681	4015	4337	3480
LOC124904286	338.062	-0.510845	0.157071	-3.25233	0.00114465	0.0288764	307	420	504	268	310	318	267	330
FAM110B	118.298	-0.81393	0.250381	-3.25077	0.00115091	0.0289953	147	154	173	60	101	134	78	101
SPTB	74.5584	1.34887	0.415057	3.24985	0.00115465	0.0290502	48	17	42	132	82	64	124	79
LOC124903392	42.395	1.41668	0.436058	3.24883	0.00115881	0.0291155	24	18	18	22	46	70	57	95
RBM44	107.995	0.954198	0.293763	3.24819	0.00116142	0.0291418	51	73	78	73	140	206	116	146
ILDR2	19.7102	1.77933	0.547865	3.24775	0.00116323	0.0291479	2	14	8	18	37	25	24	36
USP15	3277.19	0.368711	0.113583	3.24618	0.00116965	0.0292694	2223	3219	2774	2855	3899	3972	3715	3898
TMEM47	305.436	-0.856225	0.263845	-3.24518	0.00117378	0.0293334	487	405	328	174	401	208	170	260
PPDPF	6950.87	-0.373611	0.11518	-3.24371	0.00117984	0.0294061	6920	8312	8613	6213	7064	6659	5406	6598
TRERF1	2606.24	0.357989	0.110356	3.24395	0.00117885	0.0294061	1825	2471	2252	2853	3003	3028	2622	2965
AP1S1	3800.7	-0.298564	0.0920749	-3.24262	0.00118434	0.0294789	3465	4873	4402	3170	3833	3602	3128	4230
ADAMTS12	25.4573	1.98261	0.61173	3.24098	0.00119118	0.0296095	14	4	7	66	32	19	32	25
LATS2	2356.58	0.323137	0.0997224	3.24036	0.00119378	0.0296348	1700	2075	2224	2253	2661	2657	2431	3070
NRROS	346.528	-0.527082	0.162713	-3.23934	0.00119807	0.0297017	357	478	430	254	254	332	340	338
RASA1	5229.96	0.451778	0.139539	3.23764	0.00120521	0.0298391	2981	4829	4871	5855	6965	5347	5575	5902
PRTG	1121.89	0.575979	0.178082	3.23435	0.00121922	0.0301457	888	752	844	994	1100	1539	1381	1546
RAB11FIP1	2393.35	0.400597	0.124003	3.23054	0.00123558	0.0305098	1785	2310	1777	2132	2573	2820	2831	3143
MIR29B2CHG	33.5511	1.34841	0.417461	3.23003	0.00123777	0.0305235	11	19	21	27	61	42	30	68
ABHD11	664.31	-0.497728	0.154136	-3.22915	0.0012416	0.0305776	552	979	899	595	673	541	493	640
MEX3A	1286.11	0.461904	0.14307	3.22851	0.00124435	0.0306048	947	1189	924	1256	1280	1511	1323	2014
TMEM170A	792.119	0.544354	0.16884	3.22409	0.00126376	0.0310411	535	560	709	774	780	829	941	1302
CDK17	10822.1	-0.531591	0.164955	-3.22264	0.00127015	0.0311399	8145	16626	15583	7131	11573	10236	8621	10108
FSD1L	650.683	0.429535	0.133296	3.22242	0.00127112	0.0311399	501	511	550	620	729	736	763	838
CARD9	33.7564	1.28185	0.397953	3.22111	0.00127695	0.0312417	18	16	18	43	39	34	36	72
HMOX1	2238.37	-0.655877	0.203733	-3.2193	0.00128503	0.0313786	2575	2069	3792	1251	2218	1797	2058	2159
KCNK6	35.8645	1.542	0.479016	3.21911	0.00128591	0.0313786	8	32	10	46	79	48	36	34
YOD1	1459.63	0.620508	0.192836	3.2178	0.00129177	0.0314803	922	1237	1067	989	1959	2172	1856	1648
DTX3	2795.84	-0.403794	0.125543	-3.21637	0.00129825	0.0315557	3303	3334	2964	2179	2608	2703	2330	2972
FBXW4	798.345	-0.449925	0.139881	-3.2165	0.00129766	0.0315557	782	1098	958	625	916	692	567	811
LOC124900276	423.862	0.57021	0.177307	3.21595	0.00130014	0.0315606	237	462	276	394	580	534	437	537
FAM189A1	57.5078	1.93618	0.602377	3.21424	0.00130792	0.0317081	20	25	16	28	108	28	200	36
LIMD2	1074.32	-0.507513	0.158014	-3.21182	0.00131898	0.0319347	954	1623	1359	1069	971	832	763	1098
ZNF875	825.961	0.701028	0.218335	3.21078	0.00132374	0.0320084	686	468	545	894	1128	689	1149	1067
CD99L2	4480.2	-0.374546	0.116686	-3.20987	0.00132794	0.0320684	4860	4928	5469	3885	4429	3985	3883	4408
LONRF2	969.893	-0.761993	0.237605	-3.20697	0.0013414	0.0323515	1150	2036	702	552	860	825	796	929
MED13L	6167.76	0.493734	0.154006	3.20593	0.00134625	0.0324265	4277	5657	4556	4983	6880	8843	7449	7269
AIG1	2111.7	-0.425793	0.132872	-3.20454	0.00135278	0.0325419	2318	2615	2427	1519	1739	2070	2092	2151
TAB3	2496.74	0.447525	0.139817	3.20079	0.00137054	0.0329264	1675	2489	1866	2050	2854	3058	3144	3116
COBL	15.6086	3.15257	0.985112	3.20022	0.00137324	0.0329443	2	6	0	8	10	8	14	90
TMPRSS2	228.21	2.12881	0.665277	3.19989	0.00137481	0.0329443	74	18	117	263	523	130	394	339
ZFTA	1188.55	0.496613	0.155243	3.19893	0.00137937	0.033011	818	1148	829	1082	1252	1382	1190	2002
TMPRSS3	15.7653	7.06762	2.21024	3.19767	0.00138543	0.0331135	0	0	0	12	10	0	22	95
B4GAT1	1054.65	-0.4181	0.130775	-3.19711	0.00138814	0.0331359	1044	1555	1110	792	1114	990	812	1110
FBXL16	331.822	-0.776874	0.243068	-3.19612	0.00139288	0.0332064	440	488	382	200	356	359	232	187
MAP3K21	771.871	0.611642	0.19153	3.19346	0.00140577	0.0334711	500	616	592	650	689	1189	994	1015
FCSK	660.199	-0.44817	0.140422	-3.1916	0.00141486	0.0336445	610	873	866	566	703	606	486	609
CHD1	3641.25	0.368103	0.115389	3.19012	0.00142216	0.0337749	2565	3405	3128	3339	3665	4161	4277	4953
IFITM2	7095.51	-0.490601	0.153948	-3.18679	0.00143863	0.0340845	8512	7996	8642	6825	5787	6491	5023	7290
ULK2	321.699	-0.66097	0.207413	-3.18674	0.00143885	0.0340845	267	538	450	282	260	334	200	269
TP53I3	1387.24	-0.401688	0.126123	-3.18489	0.0014481	0.03426	1331	1947	1569	1178	1398	1357	989	1426
SLC5A3	5956.15	0.655821	0.205964	3.18416	0.00145175	0.0343028	4565	5370	2853	4342	7664	6990	7721	8964
LOC101930112	52.2482	0.966191	0.303555	3.18292	0.001458	0.0343634	20	42	36	64	71	56	65	71
PGAP3	644.386	-0.459917	0.144486	-3.18312	0.00145696	0.0343634	596	850	857	538	723	524	517	587
FAM214A	1275.89	-0.38342	0.120523	-3.18131	0.00146613	0.0344716	1260	1755	1400	1052	1354	1174	1105	1163
PIWIL2	26.5004	1.56751	0.492833	3.18061	0.00146966	0.0344716	4	14	18	23	44	28	50	36
RPS6KA3	2910.4	0.308773	0.097083	3.1805	0.0014702	0.0344716	2181	2613	2654	2862	3300	3198	2852	3893
SESN2	1259.01	0.693504	0.218022	3.18089	0.00146824	0.0344716	652	921	1124	915	1648	2214	1191	1611
SYNE1	3666.75	-0.534627	0.168112	-3.18018	0.00147183	0.0344716	3279	6038	4297	2554	4482	3183	2744	3159
NOVA1	24.9324	2.11873	0.66653	3.17874	0.00147915	0.0345995	6	10	8	38	26	4	52	60
ATP2B1	7122.2	0.585242	0.184381	3.1741	0.00150303	0.0350701	6025	4221	5312	8047	8045	9761	6768	8929
SMIM13	1153.71	0.410754	0.129408	3.17412	0.00150294	0.0350701	723	1089	1030	1117	1263	1142	1324	1694
VPS28	2020.15	-0.382499	0.120574	-3.17232	0.00151226	0.0352414	2147	2327	2446	1751	2103	1877	1587	1953
LOC124900605	2087.72	0.568344	0.179306	3.16969	0.00152602	0.0355176	986	1901	1930	2393	3021	1849	2163	2760
AKR7A2	1771.53	-0.356771	0.112612	-3.16813	0.00153421	0.0356063	1786	2283	1976	1658	1723	1523	1459	1821
LINC00623	503.914	0.529104	0.167022	3.16788	0.00153556	0.0356063	389	336	421	491	667	498	542	734
RNASEH2B	697.953	-0.505049	0.159426	-3.16791	0.00153536	0.0356063	669	832	1025	660	569	533	587	726
ACP4	16.6175	2.08788	0.65922	3.16719	0.0015392	0.0356463	7	8	1	9	29	30	29	23
LOC105375509	16.5147	2.02319	0.638918	3.16659	0.00154236	0.0356752	4	9	4	8	32	37	18	25
LOC124904391	239.79	0.617586	0.195072	3.16594	0.00154583	0.0357113	181	165	177	196	316	264	267	385
CAPN1	5848.97	-0.325651	0.102889	-3.16507	0.00155046	0.0357738	5564	7514	6698	5288	6082	5294	4671	5984
MOSMO	3490.38	0.637209	0.201358	3.16456	0.00155319	0.0357925	2302	2848	2469	2434	3531	5635	4685	4379
SRGN	3565.84	-0.524506	0.165841	-3.1627	0.00156312	0.0359768	3702	3735	5466	3312	2922	3251	2502	3647
POU2F2	2180.68	-0.723163	0.228746	-3.16143	0.00156999	0.0360882	1326	4319	3217	1539	2135	2034	1334	1966
SBNO1	4115.59	0.386919	0.122413	3.16076	0.00157359	0.0360882	2800	4128	3305	3651	4217	4873	4849	5571
SNCAIP	129.904	-0.842043	0.266408	-3.16073	0.00157377	0.0360882	124	170	239	80	79	136	80	142
WDFY2	2702.83	0.42423	0.134257	3.15984	0.00157854	0.0361533	2209	2003	2253	2659	2945	2984	3102	3615
LOC124903207	48.1977	1.44413	0.457103	3.1593	0.00158147	0.0361551	18	42	10	36	42	60	82	109
PAX6	95.2753	-1.21206	0.383678	-3.15905	0.00158285	0.0361551	103	282	65	45	71	81	76	52
SCN5A	3575.59	-0.770077	0.243791	-3.15876	0.00158444	0.0361551	3734	6664	4010	1341	3414	2818	3976	3005
NKX6-1	101.743	-1.17121	0.370843	-3.15825	0.00158722	0.0361742	90	221	162	50	110	72	24	108
ACAD9	2136.8	-0.357347	0.113215	-3.15636	0.00159752	0.0363647	1864	2729	2758	1834	2001	1822	1815	2447
STAG2	6724.94	0.328482	0.104107	3.15524	0.00160368	0.0364603	4801	6089	6208	6053	7655	7484	7848	8240
SNORC	133.081	0.853947	0.270677	3.15486	0.00160575	0.0364628	58	84	121	145	143	206	108	223
LOC105377607	194.858	1.0357	0.328357	3.15419	0.00160946	0.0365027	142	129	68	124	174	316	256	385
MIR100HG	10366.7	0.44765	0.141978	3.15294	0.00161635	0.0366109	6732	8840	9386	8172	11078	12798	12760	14473
TNFSF15	18.4108	2.41941	0.76743	3.15261	0.00161816	0.0366109	6	0	8	52	14	14	18	34
CRHBP	26.6901	-1.71363	0.543767	-3.1514	0.00162487	0.0367182	26	76	42	8	30	6	20	10
RN7SL1	557.193	-0.706769	0.224466	-3.14867	0.00164014	0.0369918	432	664	1099	426	586	394	392	514
USF1	2223.28	-0.469768	0.149203	-3.14853	0.00164095	0.0369918	1946	3339	2750	1916	2504	1793	1544	2210
CCND2	9.70666	3.82925	1.21653	3.14769	0.00164569	0.0370538	2	1	0	4	10	42	2	20
RAET1K	39.27	1.12836	0.358586	3.14668	0.00165134	0.0371363	22	22	22	38	46	40	59	71
LOC101927098	80.3647	-0.819313	0.260476	-3.14544	0.00165835	0.037249	75	121	133	42	70	70	55	87
LOC124909407	174.81	1.02998	0.327581	3.14421	0.00166538	0.0373619	63	175	84	98	196	323	239	262
HPCAL1	3787.44	-0.362669	0.115386	-3.14309	0.00167173	0.0374591	3428	4822	4781	3134	4237	3253	3189	3705
ACOT7	4781.79	-0.290062	0.0923356	-3.14138	0.00168151	0.037543	4613	5599	5664	4217	4708	4432	4152	5064
RAPGEF1	4212.73	0.396811	0.126304	3.14171	0.00167963	0.037543	3045	4302	3047	3705	5181	5195	4595	5062
SGCD	10.3644	3.51752	1.1196	3.14177	0.00167928	0.037543	2	2	0	2	10	8	44	16
CNTNAP3B	1428.53	-0.621485	0.19793	-3.13993	0.00168989	0.0376849	1486	2630	1341	851	1426	1242	1401	1161
DCAKD	888.815	-0.415193	0.132271	-3.13895	0.00169554	0.0377658	842	1198	1080	753	977	810	649	858
SHC1	19176.5	-0.43468	0.138562	-3.13708	0.00170637	0.0379617	20865	28431	18204	14735	19516	18783	14557	19390
FABP4	10.584	3.51353	1.12051	3.13565	0.00171471	0.0381018	2	0	2	20	2	4	34	20
EPHB2	4852.9	0.390564	0.124689	3.13232	0.00173434	0.0384919	3501	4225	4224	5135	4644	5207	5721	6492
ZNF616	204.005	0.788443	0.251771	3.13158	0.00173866	0.038542	118	164	133	160	200	292	194	420
SLIT3	51.2383	1.48684	0.474874	3.13102	0.001742	0.0385703	30	34	6	62	95	32	70	89
WBP2	3454.02	-0.316049	0.100977	-3.12991	0.00174859	0.0386244	3314	4296	4005	2922	3599	3342	2981	3318
ZNF506	56.2495	1.29025	0.412227	3.12995	0.00174834	0.0386244	29	38	20	24	77	106	76	93
SAMD9L	691.729	-0.479779	0.153421	-3.1272	0.00176482	0.0389368	708	1117	670	520	677	644	534	722
SNAPIN	1113	-0.389454	0.124628	-3.12493	0.00177849	0.0391919	1115	1343	1384	983	1118	854	1005	1135
SEMA6B	9864.34	-0.377075	0.120846	-3.1203	0.00180669	0.0397664	9499	12732	11802	8510	11083	8283	7292	10372
NOX4	744.765	0.609292	0.195336	3.11921	0.00181338	0.0398197	557	428	637	596	1089	952	782	994
SGCG	9.30716	2.51276	0.80557	3.11923	0.00181325	0.0398197	2	3	2	7	14	11	18	20
AGGF1P6	35.7246	1.23623	0.396554	3.11743	0.00182435	0.0399656	15	16	26	32	53	32	53	66
DDI2	1632.33	0.403634	0.129491	3.11709	0.00182646	0.0399656	1245	1476	1264	1771	1606	1730	1833	2244
LINC01029	3074.01	0.698907	0.224176	3.11767	0.00182288	0.0399656	2301	1621	2446	2851	2424	4326	3911	4935
CD63	15968.4	-0.402087	0.12904	-3.11598	0.00183336	0.0399695	14449	22670	18891	11819	18150	15549	12697	14894
HLA-C	5183.02	-0.605613	0.19434	-3.11626	0.00183162	0.0399695	4972	7944	6722	4438	6702	3497	3422	4106
LOC105374748	14.2088	1.8514	0.594285	3.11534	0.00183736	0.0399695	4	6	6	22	18	14	18	28
SFRP1	1354.52	-0.696962	0.223668	-3.11605	0.00183291	0.0399695	1330	2409	1588	576	1306	1418	1265	1084
TEX2	1995.98	0.410729	0.131832	3.11556	0.00183596	0.0399695	1370	1899	1625	1811	2375	2193	2593	2257
EXT1	3936.25	0.505081	0.162215	3.11366	0.00184782	0.0401502	3270	2487	3233	4037	4495	4900	4442	4710
ATP9A	2848.62	-0.538671	0.173062	-3.1126	0.0018545	0.0402485	3362	4590	2463	2276	2279	2829	2359	2682
FASTKD1	1002.8	0.540215	0.173593	3.11196	0.0018585	0.0402884	706	706	870	1035	900	1074	1307	1497
ZNF566	21.3048	2.60213	0.837162	3.10827	0.00188185	0.0407473	2	14	0	6	36	28	18	81
GPM6A	63.3327	-1.08197	0.348278	-3.10664	0.00189226	0.0407497	84	84	108	44	72	32	50	28
LINC01588	114.697	0.665581	0.214211	3.10713	0.00188911	0.0407497	60	99	91	100	141	141	138	166
MMP13	58.7947	1.14644	0.369054	3.10642	0.00189366	0.0407497	28	30	40	96	62	42	96	76
SACS	7324.91	0.555825	0.17894	3.1062	0.00189508	0.0407497	3758	5616	7486	7512	7568	7031	9741	10778
TTN	1431.69	0.48932	0.157522	3.10637	0.00189399	0.0407497	1065	1258	1029	1234	1615	1442	2005	1931
WWC2	2871.08	0.39896	0.128408	3.10696	0.00189022	0.0407497	2200	2353	2450	2592	2943	3524	3353	3764
C14orf132	3904.44	-0.512181	0.165038	-3.10341	0.00191308	0.0410669	4133	6669	3460	2710	3529	3451	3277	4378
MAP3K6	1085.26	-0.391426	0.126135	-3.10323	0.00191424	0.0410669	1115	1384	1251	957	1189	900	849	1078
DGCR6L	809.548	-0.469228	0.151402	-3.09922	0.00194034	0.0415406	779	1077	1043	714	899	596	577	846
LINC00174	481.688	-0.542978	0.175202	-3.09915	0.00194077	0.0415406	422	746	623	443	476	318	360	510
HMCES	2889.12	-0.447273	0.144389	-3.09769	0.00195034	0.0416378	2506	3935	3881	2613	3175	2283	2121	2817
PRDM1	694.058	0.697435	0.225162	3.09748	0.00195175	0.0416378	511	312	614	718	955	899	808	749
STMN3	1884.04	-0.689848	0.222716	-3.09744	0.00195202	0.0416378	1639	2697	3043	1854	2151	1244	1016	1543
MCOLN3	1019.77	-0.493958	0.159536	-3.09622	0.00196002	0.041737	1271	1317	1036	871	1031	797	918	885
SPTLC3	299.604	-0.659492	0.213034	-3.09572	0.00196338	0.041737	218	508	449	240	285	286	206	239
WRN	2071.32	0.389902	0.125949	3.09572	0.00196333	0.041737	1346	1895	1899	1843	2403	2719	2213	2465
BST2	383.476	-0.689098	0.222703	-3.09424	0.00197315	0.0418017	510	624	338	284	418	319	214	372
MAN2B2	3104.67	-0.416526	0.134599	-3.09458	0.00197093	0.0418017	3404	4325	3093	2309	3458	2805	2601	2978
SMC1B	31.0594	1.80966	0.584752	3.09475	0.00196982	0.0418017	12	7	16	20	30	20	91	56
GARIN1A	49.097	1.34847	0.436008	3.09275	0.00198308	0.0419173	20	28	26	68	52	46	30	138
SPATA20	4334.93	-0.299806	0.0969383	-3.09275	0.00198311	0.0419173	4251	5288	4915	3801	4574	3868	3621	4565
COL3A1	553.708	1.30974	0.423596	3.09196	0.00198837	0.0419489	410	212	184	686	674	432	907	950
FBN2	2394.85	-0.515579	0.166754	-3.09185	0.0019891	0.0419489	2433	3277	3001	2283	1960	1480	2281	2496
HMGN2P41	1269.68	-0.590189	0.190965	-3.09056	0.00199781	0.042085	973	1759	2085	1190	1014	913	1150	1148
NDUFA7	658.724	-0.458673	0.148452	-3.0897	0.0020036	0.0421593	598	887	872	593	666	589	442	669
GLYATL1P2	55.9068	1.31799	0.426657	3.0891	0.00200763	0.0421965	16	48	24	50	44	52	89	142
LOC102724687	39.5367	-1.39712	0.452385	-3.08834	0.00201277	0.0422569	44	108	44	18	41	20	10	40
15	438.427	0.450831	0.146047	3.08688	0.00202266	0.0424168	305	382	364	406	539	417	500	650
ECH1	3097.39	-0.389496	0.126261	-3.08484	0.00203661	0.0426612	3529	3974	3122	2612	3010	2978	2406	3207
ROCK2	4211.87	0.295129	0.0956823	3.08447	0.00203914	0.0426662	2837	4191	3919	3994	4856	4502	4592	5239
ABRACL	764.044	-0.435114	0.141135	-3.08297	0.00204945	0.0427382	724	1016	962	702	760	606	545	850
LOC124902478	64.2656	1.19039	0.386086	3.08321	0.00204781	0.0427382	17	60	32	68	90	42	106	114
USP31	1107.17	0.377157	0.122327	3.08319	0.00204796	0.0427382	725	1024	1015	1088	1116	1289	1192	1529
ZNF606	222.559	0.676437	0.219466	3.08219	0.00205481	0.0428021	123	238	124	202	286	328	234	279
ANTKMT	435.683	-0.451103	0.146451	-3.08022	0.00206846	0.0430382	427	537	580	344	448	435	331	402
HSPA7	17.2785	-1.58915	0.515999	-3.07976	0.00207168	0.0430572	21	28	39	10	10	12	4	15
LOC105379028	200.118	0.538337	0.174966	3.07682	0.00209224	0.0434361	122	183	158	179	224	229	232	304
NAGA	1007.8	-0.355808	0.115704	-3.07516	0.00210388	0.0436291	1012	1207	1212	795	973	972	951	968
HOMER2	313.107	0.869536	0.28284	3.0743	0.00210997	0.0437069	171	122	308	314	276	515	381	441
POLR3GL	870.707	-0.471906	0.153569	-3.07293	0.00211968	0.0438592	757	1154	1226	718	993	680	696	806
PLCL1	67.6994	-1.04222	0.339209	-3.0725	0.00212275	0.0438742	74	154	72	28	72	52	55	42
RBM15-AS1	11.129	-2.01063	0.654636	-3.07137	0.00213081	0.043992	23	23	15	4	2	7	4	10
ELK3	10498.4	0.495277	0.161281	3.0709	0.00213416	0.0440122	7558	7188	9636	10411	10431	13066	13691	12353
KAZN	77.7282	1.28768	0.419387	3.07037	0.00213791	0.0440409	54	43	20	109	67	50	116	171
CHRD	578.136	-0.767582	0.250275	-3.06696	0.0021625	0.0444984	528	1304	530	276	521	489	537	536
FLOT2	4686.38	-0.316168	0.103119	-3.06604	0.00216912	0.0445853	4085	6375	5431	3810	5008	4300	3924	4987
LOC105374715	117.99	0.720607	0.23512	3.06484	0.00217783	0.0447151	78	83	85	96	132	180	140	163
IFIT5	1135.57	-0.331574	0.108245	-3.06319	0.00218995	0.0449144	1088	1323	1425	971	1080	1018	990	1244
TRPS1	1482.39	0.38312	0.125086	3.06284	0.00219245	0.0449162	1070	1429	1177	1252	1916	1771	1445	1994
ZMYND15	16.3503	-1.57245	0.513949	-3.05955	0.00221672	0.0453636	18	38	28	8	10	6	14	10
NECTIN4	99.5996	0.941065	0.307639	3.05899	0.00222085	0.0453983	62	56	66	116	80	185	92	147
LEMD3	1482.85	0.313556	0.102532	3.05813	0.00222722	0.0454787	1008	1487	1324	1397	1739	1713	1475	1888
SGSH	2013.67	-0.431391	0.141098	-3.05739	0.00223276	0.0454923	2345	2493	2168	1839	2064	1806	1468	1916
TMEM38B	395.347	0.547824	0.179168	3.0576	0.00223115	0.0454923	278	313	308	466	344	460	489	520
ECSCR	1186.6	-0.676434	0.221364	-3.05575	0.00224496	0.0456908	886	1618	2144	1161	941	713	972	1138
TAS2R5	67.1314	1.07851	0.353527	3.05071	0.00228297	0.0464138	24	63	33	43	79	86	94	135
LOC124904482	243.763	-0.850551	0.278911	-3.04954	0.00229191	0.0465448	452	244	256	186	251	142	169	211
MIR27B	16.3395	1.92091	0.630101	3.04857	0.00229934	0.0466449	9	4	4	19	28	12	17	42
CSTPP1	1018.79	-0.33531	0.110006	-3.04812	0.00230282	0.0466646	1022	1290	1134	885	1058	872	862	1074
IFI35	808.634	-0.400052	0.13126	-3.04779	0.00230533	0.0466648	904	1036	850	696	780	706	623	900
CAMK2N2	1125.35	-0.52787	0.173228	-3.04725	0.00230948	0.0466981	874	1622	1679	805	1273	828	969	1086
S100A16	22543.9	-0.356877	0.117132	-3.04679	0.00231296	0.0467177	20453	27122	29670	19625	23743	21275	17826	21797
PALM2AKAP2	15555.4	0.576367	0.189209	3.04618	0.00231766	0.046762	12601	11130	10681	12844	14647	21143	21676	20498
ZDHHC13	696.754	-0.420257	0.138038	-3.04451	0.00233061	0.0469725	819	794	794	582	685	638	585	668
CIT	3708.94	-0.539606	0.177276	-3.04388	0.0023355	0.0470201	2969	4612	6161	3342	3185	2778	3433	3366
LOC124903834	102.77	1.12049	0.368298	3.04234	0.00234744	0.0471906	52	47	74	189	102	59	116	189
RAB1B	7155.71	-0.336203	0.110515	-3.04214	0.00234903	0.0471906	6920	8260	9017	6284	7628	6285	5803	7351
GAB3	109.588	0.766928	0.252135	3.04173	0.00235222	0.0472039	74	66	82	116	110	143	105	195
FAH	789.75	-0.585917	0.192683	-3.04084	0.00235918	0.0472419	1067	854	956	665	581	853	579	705
HOXC13	583.798	0.513583	0.168879	3.04113	0.00235692	0.0472419	325	537	512	439	724	746	703	776
ARHGAP36	33.8157	1.63715	0.538654	3.03934	0.00237098	0.0474272	18	14	10	44	84	12	40	54
ALPK3	49.4378	1.27394	0.419264	3.03851	0.00237754	0.0474812	29	40	8	44	87	70	60	65
CPNE3	6030.65	-0.271604	0.0893918	-3.03835	0.00237877	0.0474812	5756	7329	6821	4799	6154	6002	5353	6382
NPIPB9	13.9697	1.9287	0.635115	3.03677	0.0023913	0.0476801	3	3	9	19	17	16	16	32
CHCHD5	747.776	-0.359968	0.118562	-3.03611	0.00239648	0.0476816	661	999	916	641	760	686	629	741
LOC124901287	21.103	1.57728	0.519491	3.03621	0.00239572	0.0476816	8	14	6	20	46	26	30	22
KDELR3	985.793	0.498259	0.164296	3.0327	0.0024238	0.0481736	729	872	698	1144	1442	882	989	1202
TOR1B	2106.29	0.330145	0.108904	3.03153	0.00243315	0.0483079	1552	1924	1867	1922	2199	2485	2273	2831
LINC01213	31.4424	-1.63229	0.538741	-3.02983	0.00244689	0.0484776	39	90	36	7	42	8	17	18
TRIM25	4922.84	0.294576	0.0972197	3.03	0.00244552	0.0484776	3693	4622	4384	4990	5156	5385	4974	6604
LOC124904786	1166.47	0.370763	0.122402	3.02907	0.00245309	0.0485489	820	1096	996	1175	1373	1139	1147	1733
LOC107987280	112.979	0.73889	0.24399	3.02836	0.00245883	0.0485991	73	84	77	92	117	172	127	178
SHPK	1202	-0.336551	0.111142	-3.02812	0.00246084	0.0485991	1172	1508	1393	974	1093	1244	1067	1216
PCID2	4300.18	0.473857	0.156515	3.02756	0.00246538	0.0486371	3427	3274	3355	3343	4953	5821	4786	5848
GGTLC4P	11.5865	2.35473	0.778101	3.02625	0.00247609	0.0487453	0	6	4	12	8	22	18	26
LOC124905331	39.319	-1.64775	0.54444	-3.02651	0.00247393	0.0487453	118	40	29	16	34	10	18	36
FMNL3	5286.91	0.282378	0.0933701	3.02429	0.00249219	0.0490105	4148	4811	4709	5250	5861	5931	5410	6530
CADPS	27.9638	2.01427	0.666141	3.02378	0.00249636	0.0490407	17	10	0	28	48	20	64	38
LRRN4CL	172.563	-0.831053	0.275027	-3.02172	0.00251346	0.0493246	156	308	250	119	221	102	82	169
FLNC	2520.77	0.66188	0.219162	3.02005	0.00252735	0.0494411	2224	1194	1827	2800	2609	2796	3163	3567
LRP4	705.661	0.570594	0.188926	3.0202	0.00252606	0.0494411	575	532	462	618	674	852	844	1161
TPGS2	3681.72	-0.366819	0.121439	-3.02061	0.00252268	0.0494411	3436	4443	4767	3463	3563	2931	3191	3801
DOK6	236.323	-0.787754	0.260899	-3.01939	0.00253287	0.0494779	219	472	275	130	242	262	168	148
ITGA2	14831.2	0.44252	0.146569	3.01919	0.00253454	0.0494779	12073	12214	10967	13473	14577	16693	18044	21806
YPEL2	617.554	0.515763	0.170851	3.0188	0.00253782	0.0494901	466	516	442	475	665	818	741	887
UBE3A	6322.48	0.380056	0.125927	3.01806	0.00254401	0.049559	4053	6017	5727	5269	7548	7011	7830	7854
ZCCHC24	2466.95	-0.420221	0.139254	-3.01767	0.0025473	0.0495712	2152	3543	3039	2160	2746	1886	1896	2538
MAPK11	1456.11	-0.339239	0.112512	-3.01514	0.00256861	0.0499339	1367	1799	1782	1272	1553	1323	1157	1475
LOC112268133	225.692	0.801576	0.265947	3.01405	0.00257787	0.0500097	154	140	154	138	378	223	335	316
MOV10	3432.86	-0.377674	0.1253	-3.01416	0.00257695	0.0500097	3871	4002	3821	2958	2833	3153	3077	3760
