# Supplementary material for: Catalytically distinct metabolic enzyme isocitrate dehydrogenase 1 mutants tune phenotype severity in tumor models
Source: J Biol Chem. 2025 Apr 4;301(5):108477. doi: 10.1016/j.jbc.2025.108477 (PMC12147185; doi:10.1016/j.jbc.2025.108477)
Supplement: Supplemental TableS7 [file mmc4.xlsx]

## Sheet: Sheet 1
SuppTableS7
GeneID	baseMean	log2FoldChange	lfcSE	stat	pvalue	padj	U87MGIDH1-R132H-10	U87MGIDH1-R132H-1	U87MGIDH1-R132H-24	U87MGIDH1-R132H-4	U87MGIDH1-R132Q-19	U87MGIDH1-R132Q-20	U87MGIDH1-R132Q-23	U87MGIDH1-R132Q-27	U87MGIDH1-R132Q-9
KIAA1755	2745.78	-1.70663	0.135267	-12.6167	1.7074e-36	3.05079e-32	4973	4885	4547	3651	1465	1552	1098	1491	1204
PXDN	2076.29	1.64477	0.158219	10.3955	2.59788e-25	2.32094e-21	764	1057	1113	875	2360	3614	3378	2592	2929
BPI	242.494	-1.66752	0.18084	-9.22098	2.94398e-20	1.75343e-16	513	339	320	408	138	120	92	143	123
IDH1	15116.5	-0.702263	0.0812749	-8.64059	5.59248e-18	2.49816e-14	21612	20244	18808	16962	10521	12249	11596	12688	12188
SPATA13	1229.85	0.845383	0.10219	8.27266	1.31e-16	4.68141e-13	986	719	924	814	1404	1446	1794	1638	1410
SHISAL1	3331.26	1.0766	0.131429	8.19151	2.57966e-16	7.68224e-13	2604	2324	1667	1748	4343	4150	4070	3758	5491
ZNF708	118.877	2.35967	0.289606	8.14786	3.70434e-16	9.4556e-13	30	32	70	15	182	185	161	178	222
TMEM35A	650.212	1.38504	0.174058	7.95734	1.75782e-15	3.92609e-12	292	368	374	338	872	962	1179	824	639
SERPINF1	485.658	-1.21417	0.155111	-7.82777	4.96602e-15	9.85921e-12	716	921	653	568	312	333	322	253	309
TMEM98	749.956	-1.40026	0.18535	-7.55468	4.19887e-14	7.50254e-11	1263	1703	929	738	416	379	390	512	484
KCNB1	713.449	1.23537	0.164266	7.52053	5.45557e-14	8.86184e-11	450	474	385	335	690	717	956	1122	1380
ITGA2	6124.65	0.991651	0.135006	7.34525	2.05382e-13	3.05814e-10	5092	3957	3463	3503	8077	8203	7234	6053	9757
TNFRSF11B	3161.89	1.91798	0.262348	7.31084	2.65474e-13	3.64884e-10	1069	1808	1180	931	3657	4605	5390	3610	6414
IGFBP5	117573	1.2718	0.174652	7.28189	3.29173e-13	4.20119e-10	90328	58412	58780	59798	182870	148212	180301	91892	192964
RGS17	4178.83	0.591814	0.0814311	7.26766	3.65764e-13	4.35698e-10	3493	3372	3302	2968	4394	4286	5415	4767	5898
PERP	5971.08	0.582708	0.0826387	7.05127	1.77286e-12	1.97984e-09	4947	4426	5523	4003	6394	6345	8084	7225	7188
HIPK1	8464.37	0.508868	0.0730143	6.96943	3.18235e-12	3.34484e-09	7321	6526	7242	6511	8301	9055	10835	10407	10482
KALRN	950.464	1.05264	0.152093	6.92103	4.48386e-12	4.45097e-09	671	415	793	533	1279	1134	1511	1158	1110
ADGRL2	403.645	-1.17647	0.170966	-6.88135	5.92862e-12	5.5754e-09	795	607	438	529	323	214	229	236	294
SLC7A11	782.069	1.00379	0.149713	6.70475	2.01755e-11	1.80248e-08	645	460	521	413	1067	808	1345	1058	781
ASXL3	101.317	1.53002	0.229734	6.65995	2.73926e-11	2.22477e-08	50	42	55	52	108	102	167	141	207
LRRC15	1301.97	-1.02937	0.154465	-6.66411	2.66277e-11	2.22477e-08	1882	1707	2024	1703	988	670	638	1008	1174
GPR153	435.688	-0.778345	0.117775	-6.60874	3.87616e-11	2.8858e-08	617	612	616	449	308	269	398	361	330
PGM2L1	1385.05	0.913599	0.138241	6.60875	3.87582e-11	2.8858e-08	1055	766	985	938	1690	1628	2330	1342	1803
FZD7	741.926	0.933557	0.141892	6.57933	4.72565e-11	3.37752e-08	704	400	418	478	982	826	1110	935	872
C13orf46	3474.21	0.684768	0.104719	6.53912	6.18803e-11	4.2526e-08	2588	2998	2582	2278	3680	3501	4234	4475	5171
ZNF528	151.453	1.46819	0.225988	6.49679	8.20514e-11	5.42998e-08	72	93	48	91	182	248	205	185	236
DLGAP1	207.696	-1.25333	0.19363	-6.4728	9.62012e-11	6.13901e-08	300	337	340	258	166	76	116	153	136
PANX1	1431.49	0.610609	0.0965025	6.32739	2.49336e-10	1.53626e-07	1225	1092	1215	944	1746	1450	1950	1493	1861
SH3RF3	530.227	1.18236	0.188857	6.26064	3.83391e-10	2.28348e-07	386	321	333	225	397	726	714	727	1002
FAM107B	662.637	0.809398	0.132699	6.0995	1.06403e-09	6.13293e-07	622	436	503	344	930	699	924	798	756
EDA2R	482.875	-1.14619	0.18849	-6.08089	1.19519e-09	6.67365e-07	865	548	577	800	381	346	326	262	244
MREG	377.983	1.06195	0.176338	6.02223	1.72033e-09	9.31482e-07	214	288	233	210	377	482	711	430	477
LOC124900515	468.713	1.42608	0.237406	6.00693	1.89072e-09	9.93628e-07	311	238	191	237	666	525	762	314	1014
LTBP1	31634.7	0.535829	0.0893434	5.99741	2.00492e-09	1.00068e-06	29797	23099	24894	24352	36934	36242	36194	32863	41596
ZNF618	2073.38	0.667398	0.111298	5.9965	2.01614e-09	1.00068e-06	1477	1795	1669	1342	2044	2258	2877	2436	2895
EFNB1	594.463	-0.77471	0.129338	-5.98979	2.10111e-09	1.014e-06	1048	672	749	672	520	418	419	462	441
TMEM255A	807.707	0.817856	0.136638	5.98556	2.15647e-09	1.014e-06	756	447	494	596	964	807	1213	995	1061
ANPEP	2449.03	-1.08472	0.181392	-5.97999	2.23147e-09	1.02236e-06	4661	3115	3198	3101	2109	1163	1107	1652	2175
COL12A1	11919.5	0.765066	0.12904	5.92889	3.04982e-09	1.32913e-06	11350	6696	8574	8192	13512	11044	18147	17112	13822
SEMA3A	6250.69	0.663679	0.111867	5.93277	2.97871e-09	1.32913e-06	5186	4290	5008	4534	6388	7320	9768	7457	6628
PITX2	103.756	-1.27819	0.219273	-5.82925	5.5676e-09	2.36862e-06	189	176	131	128	54	40	62	76	90
RARB	93.0767	-1.5118	0.259758	-5.82003	5.88376e-09	2.44491e-06	200	113	159	121	50	69	31	41	63
MARVELD1	2617.64	-0.452318	0.0778223	-5.81219	6.16593e-09	2.50393e-06	3663	2868	3184	2738	2383	1978	2236	2350	2340
ISLR	582.215	-0.905534	0.156014	-5.8042	6.46752e-09	2.56804e-06	959	690	856	680	366	511	442	461	311
SLC1A1	1023.52	0.762936	0.131552	5.79949	6.65149e-09	2.58367e-06	698	613	914	739	1093	1108	1559	1357	1187
TMTC1	602.04	0.922889	0.160048	5.76635	8.10089e-09	3.07972e-06	526	305	488	320	634	593	954	955	716
CIB2	123.605	1.50933	0.263793	5.72164	1.05499e-08	3.92721e-06	54	44	83	64	202	112	184	122	257
S1PR1	150.117	1.89035	0.331233	5.707	1.14986e-08	4.19301e-06	106	32	54	54	372	151	138	158	290
CRABP2	5579.76	-0.588221	0.103713	-5.6716	1.41472e-08	5.05563e-06	8127	5474	7502	6606	4974	3759	4638	4834	4692
CAMK2A	290.144	-1.42328	0.251582	-5.65732	1.53751e-08	5.35552e-06	732	337	389	368	243	89	127	203	172
LOC151760	529.894	-1.15039	0.203428	-5.65499	1.55858e-08	5.35552e-06	1004	875	669	555	493	242	247	340	398
DOCK5	6112.93	0.414626	0.0735124	5.64021	1.69842e-08	5.7259e-06	5312	5355	5423	4677	6101	6547	7740	7016	7152
LOC124907722	135.401	1.33637	0.237232	5.63317	1.76925e-08	5.85426e-06	58	70	116	52	163	192	245	174	154
DOCK7	5256.02	0.380882	0.0679289	5.60707	2.05778e-08	6.68515e-06	4973	4503	4479	4183	5645	5453	6160	5576	6598
CRIP2	885.425	-0.818931	0.146444	-5.59212	2.24318e-08	7.15736e-06	1457	1406	995	872	693	665	563	614	772
DYNLT3	9578.18	0.456572	0.0818313	5.57943	2.41304e-08	7.56423e-06	9231	7291	7964	7546	10411	9650	11875	10005	12854
TCN1	96.6724	-2.05309	0.369433	-5.55741	2.73805e-08	8.40849e-06	122	146	310	100	50	36	38	14	64
THRB	568.205	1.05829	0.190512	5.55498	2.77648e-08	8.40849e-06	405	195	532	310	707	727	785	731	755
IL6ST	13282.3	0.515756	0.093298	5.52805	3.2381e-08	9.64307e-06	13120	9451	10748	10049	16566	14338	14557	14416	16905
TRIM33	3345.58	0.340749	0.0618994	5.50488	3.69422e-08	1.08211e-05	3248	2793	3057	2662	3541	3452	3688	3921	3923
NPAS3	360.799	0.694668	0.127697	5.43998	5.32871e-08	1.5357e-05	260	269	300	251	404	362	550	443	430
RGS9	114.515	1.30992	0.241103	5.43303	5.54058e-08	1.57141e-05	91	66	40	58	124	101	203	173	191
GABRA1	42.621	-2.24647	0.413828	-5.42851	5.68271e-08	1.58654e-05	62	144	36	60	18	16	18	10	18
ACE	230.452	-1.25098	0.230823	-5.41965	5.97152e-08	1.59582e-05	429	376	261	307	224	126	112	102	146
MOXD1	6348.55	-0.489155	0.0901956	-5.42327	5.8518e-08	1.59582e-05	8237	7205	7352	7582	4781	5562	5252	5260	6137
MRAS	133.644	-1.56348	0.288503	-5.41928	5.9839e-08	1.59582e-05	372	172	231	103	92	64	52	92	57
VWA5A	1743.63	0.526616	0.0976182	5.39465	6.86561e-08	1.80404e-05	1808	1249	1460	1175	1949	1622	2170	2087	2344
MAGI3	2250.85	0.568218	0.105435	5.3893	7.07328e-08	1.83167e-05	1703	1778	1883	1754	2180	2661	3105	2688	2582
BRINP2	515.684	0.953367	0.178647	5.33661	9.47028e-08	2.41736e-05	305	305	350	393	416	695	760	610	829
HAS1	1367.27	-0.658763	0.12373	-5.32418	1.01409e-07	2.5256e-05	1702	2004	1517	1657	953	1008	975	1267	1265
THBS2	2401.1	-0.667318	0.125352	-5.32353	1.0177e-07	2.5256e-05	3704	3569	2430	2522	2030	1585	2037	1768	2148
HLA-DRB1	2108.57	-0.630438	0.118526	-5.319	1.0434e-07	2.53362e-05	3572	2400	2479	2224	1840	1405	1643	1575	2059
MXRA8	1193.77	-0.90155	0.169607	-5.31553	1.06347e-07	2.53362e-05	2230	1186	1593	1530	1032	523	862	922	1006
PLEKHB1	1139.05	-0.799435	0.150393	-5.31562	1.06294e-07	2.53362e-05	1522	1173	1866	1448	1071	680	939	846	757
HIPK2	23634.8	0.421832	0.0795749	5.30107	1.15127e-07	2.70669e-05	20916	22112	19620	17434	24733	24927	27485	26117	30584
RAB3B	6266.17	0.579667	0.109651	5.28647	1.24696e-07	2.8936e-05	5232	4818	5157	4590	5696	7977	7724	6740	8746
DPP4	2142.94	-0.744193	0.141393	-5.26328	1.41507e-07	3.2416e-05	3476	2180	2428	3039	1576	1255	1619	1705	2167
TPK1	227.081	-0.996232	0.189848	-5.24752	1.54158e-07	3.4867e-05	464	259	294	265	183	100	148	185	178
LOC124901148	42.4944	1.83283	0.351838	5.2093	1.89551e-07	4.23362e-05	19	16	22	14	84	36	71	40	84
ADPRHL1	323.229	0.969603	0.186394	5.20191	1.97249e-07	4.35116e-05	227	160	241	221	409	355	377	321	618
USP9Y	175.646	-1.15057	0.222538	-5.17022	2.33817e-07	5.09493e-05	381	267	182	201	152	78	107	105	130
NCAM2	45.7989	-1.66452	0.323579	-5.1441	2.68803e-07	5.78671e-05	108	70	45	76	30	16	18	30	23
LOC149684	96.1175	-1.52135	0.296556	-5.13005	2.89659e-07	6.16146e-05	180	143	139	145	59	87	39	27	46
METRN	1851.94	-0.527007	0.103203	-5.10648	3.28207e-07	6.8993e-05	2968	2143	2089	1867	1605	1232	1633	1625	1699
HLA-DRB5	1290.36	-0.829545	0.16327	-5.0808	3.75844e-07	7.80881e-05	2158	1921	1336	1480	1003	668	981	829	1365
LOC105371204	160.576	-1.56025	0.307361	-5.07629	3.84879e-07	7.90463e-05	151	290	425	156	107	78	66	120	58
MYO1D	2571.71	-0.612057	0.120774	-5.06776	4.02514e-07	8.17287e-05	3654	3474	2734	2961	2403	1573	1991	2218	2281
LOC105375532	114.132	1.36369	0.269485	5.06034	4.1851e-07	8.40218e-05	103	34	64	49	193	153	140	109	188
TAF1C	2837.69	-0.331361	0.0657895	-5.03669	4.73654e-07	9.40361e-05	3585	3244	3306	2800	2458	2297	2761	2734	2537
NUAK1	678.697	0.595895	0.118383	5.03364	4.81261e-07	9.44964e-05	615	559	512	451	630	720	1006	879	793
FLVCR2	526.666	-0.821321	0.163553	-5.02173	5.12075e-07	9.92161e-05	957	575	706	589	437	237	419	464	427
MBNL2	3559.62	0.505536	0.100702	5.02012	5.16404e-07	9.92161e-05	2983	3223	3115	2330	3709	4057	4160	3780	4869
CADM2	22.2129	-2.32432	0.463655	-5.01304	5.3578e-07	0.000101844	56	44	26	36	13	4	4	13	6
HOTAIR	671.623	1.8133	0.363876	4.98329	6.25135e-07	0.000115154	326	98	438	276	829	836	1275	963	1068
NECTIN1	215.577	-1.158	0.232344	-4.98401	6.22791e-07	0.000115154	239	492	274	238	140	92	150	152	170
PSMD10P2	30.9743	1.96029	0.393121	4.98649	6.14873e-07	0.000115154	6	13	12	16	38	59	57	40	36
FST	319.066	0.922612	0.185229	4.98093	6.32805e-07	0.000115377	266	177	252	171	347	536	341	345	441
ND3	24626.8	-0.37128	0.0746108	-4.97623	6.48352e-07	0.000117018	30030	29276	30660	23804	21503	20678	23384	22748	20913
VGF	181.019	-1.52115	0.305966	-4.97163	6.63926e-07	0.00011863	575	285	189	134	113	88	72	84	139
MAN1A1	9860.24	0.351559	0.0710934	4.94503	7.61303e-07	0.000134683	9206	8544	8688	7993	9284	10107	12135	11320	12064
PRR33	2505.34	-0.846751	0.171667	-4.93251	8.11804e-07	0.000142209	3876	2217	3869	3461	2441	1317	1661	1822	2033
NRG1	511.446	0.922027	0.187223	4.92475	8.44662e-07	0.000146528	436	365	402	194	771	715	610	575	547
ABTB2	1074.6	0.548598	0.111652	4.91346	8.94819e-07	0.000153737	1023	890	835	713	1165	1200	1339	1044	1535
FOXF1	2087.15	1.25664	0.256419	4.90074	9.54782e-07	0.00015944	1524	746	1602	939	3311	2112	2556	2328	3852
MEF2C	821.828	-0.847267	0.172801	-4.90313	9.43238e-07	0.00015944	1127	1615	836	814	587	594	641	640	577
MKLN1	8422.63	0.360032	0.0734573	4.90124	9.52356e-07	0.00015944	8602	6845	6988	6934	8522	8044	10446	9720	10308
WNT9A	108.58	-1.32466	0.270844	-4.89085	1.00401e-06	0.000166108	152	162	154	182	34	94	50	60	87
B4GALNT1	1122.21	0.965758	0.198271	4.8709	1.11093e-06	0.000182111	728	820	747	655	1040	1410	2394	1388	986
ABHD13	1699.17	0.352303	0.0724722	4.86122	1.16666e-06	0.000189508	1656	1369	1501	1412	1704	1732	2008	2038	1969
AKAP12	15831.1	0.712752	0.146681	4.85921	1.17855e-06	0.000189715	10598	15033	11176	10037	17209	18234	17365	17073	26423
LINC01234	164.315	-1.15657	0.240917	-4.80072	1.58094e-06	0.000252216	253	344	164	192	96	61	139	129	114
FAM186A	44.9252	4.0415	0.844728	4.78437	1.71522e-06	0.000269352	7	0	6	6	102	79	10	123	68
RICTOR	2201.1	0.522957	0.109314	4.78399	1.7185e-06	0.000269352	2104	1577	1655	1802	2557	1915	2912	2515	2939
CAMK1D	2281.74	0.483644	0.101243	4.77708	1.77862e-06	0.000276351	1983	2150	1700	1683	2362	2719	2679	2532	2799
CDH18	177.823	-1.01823	0.213281	-4.77414	1.80481e-06	0.000278003	281	270	168	272	104	92	163	100	159
ACSM5	127.69	-1.22772	0.257545	-4.76703	1.86958e-06	0.000285519	276	118	219	154	90	51	72	122	68
EPHB2	8468.18	0.796241	0.167255	4.76065	1.92969e-06	0.000288527	5325	7147	7179	4554	7059	11966	13406	10442	9497
LOC105379854	458.753	1.05796	0.222122	4.76296	1.90777e-06	0.000288527	276	340	236	293	358	784	754	653	432
UGGT2	3054.99	0.392526	0.0824667	4.75981	1.93772e-06	0.000288527	3269	2501	2354	2404	3300	3040	3695	3558	3580
ULK3	1759.75	-0.365664	0.0768609	-4.75748	1.96022e-06	0.000289465	2261	1821	2241	1799	1559	1452	1565	1572	1678
MAN1A2	6462.89	0.324154	0.0682225	4.75143	2.01983e-06	0.000295822	6368	5768	5407	5303	6847	6686	7652	7365	7064
PIK3AP1	29.2832	-3.08826	0.65113	-4.74293	2.10649e-06	0.000306006	14	16	132	66	10	2	6	12	4
TEAD1	15990.7	0.317052	0.0669683	4.73437	2.19737e-06	0.000316634	15100	14579	13724	13215	16471	16724	18684	17203	18912
STXBP3	3621.79	0.310261	0.065566	4.73205	2.22268e-06	0.000317719	3592	2967	3350	2986	3607	3562	4124	4273	4367
SERPINE1	26046.9	0.669306	0.141746	4.72186	2.33696e-06	0.000331404	22687	24273	15873	16325	29894	33751	30689	24846	36873
ETS2	3096.98	0.713105	0.151116	4.71893	2.37085e-06	0.000333562	1938	2836	2519	1878	3006	3144	4599	3347	4848
NETO1	33.0574	-2.76891	0.587207	-4.71539	2.41252e-06	0.000336772	62	133	22	35	8	21	6	2	8
RHBDF1	3163.64	-0.400902	0.0850563	-4.71337	2.43649e-06	0.000337482	4126	3969	3425	3231	2827	2317	2790	2907	3084
MSC	729.611	0.635722	0.134983	4.70966	2.48132e-06	0.000341048	651	645	531	432	822	851	831	732	1116
LOC124900509	56.5258	1.49459	0.317555	4.70658	2.51912e-06	0.0003436	25	29	34	25	54	107	106	78	50
CALB2	1379.14	0.762041	0.162046	4.70263	2.56836e-06	0.000345048	1132	1236	878	774	1396	1787	2255	1724	1295
LMO3	100.965	-1.065	0.226441	-4.7032	2.56121e-06	0.000345048	146	169	122	134	54	54	97	85	53
SLC38A1	2937.29	0.663937	0.141468	4.69321	2.68957e-06	0.000358636	2009	2847	2319	1740	2845	3818	4090	3439	3422
SLC4A7	3874.9	0.619272	0.132049	4.68971	2.73596e-06	0.00036212	2956	3433	2798	2792	3576	4762	5693	5040	3958
TACR1	102.108	1.20199	0.256454	4.68695	2.7731e-06	0.000364336	101	42	42	57	142	98	156	116	177
ARSI	1544.33	-0.739133	0.157793	-4.68418	2.8108e-06	0.000366594	2805	1424	1812	2019	1292	970	983	1294	1442
NEGR1	392.187	-0.787553	0.168345	-4.67821	2.89391e-06	0.000374699	646	387	547	493	296	250	220	390	334
KCNJ6	48.6578	1.9683	0.420989	4.67542	2.9335e-06	0.000377092	30	8	11	26	81	39	78	124	45
NHS	2971.46	0.451239	0.0966212	4.67018	3.00929e-06	0.000384072	2575	2381	2426	2524	2956	3196	4091	3177	3548
COL4A6	4396.37	0.823757	0.177058	4.65248	3.27964e-06	0.000415607	4298	2184	3429	2649	6581	3478	6028	4447	6957
AHCYL1	13197.7	0.253384	0.0544897	4.65013	3.31733e-06	0.000417423	13623	11165	12465	10910	13299	13064	15238	14687	15147
SLC25A27	181.824	-0.735448	0.158765	-4.63231	3.616e-06	0.000451823	250	258	218	215	136	95	167	151	160
SORCS2	348.73	-1.02264	0.221069	-4.62589	3.72993e-06	0.000462822	678	491	348	451	350	211	191	168	271
LRRC28	1051.07	-0.366385	0.0792328	-4.62416	3.76127e-06	0.000463492	1377	1112	1210	1144	935	870	968	926	973
MYCBP2	5766.71	0.454341	0.0983367	4.62026	3.83254e-06	0.00046904	4956	5394	4444	4427	5718	5747	7650	7397	6493
SIK3	1898.71	0.528976	0.114581	4.6166	3.90074e-06	0.000474139	1446	1641	1625	1406	1856	2243	2721	2086	2132
GOLGA7	2919.15	0.340894	0.0744187	4.58076	4.63284e-06	0.000559322	2769	2422	2816	2259	2982	2942	3673	3094	3503
RAP1A	4563.01	0.295074	0.0645366	4.5722	4.82631e-06	0.000578769	4641	4131	4111	3495	4691	4783	5201	4892	5386
SNX18P24	66.1749	1.15787	0.2535	4.56754	4.93478e-06	0.000587831	44	32	49	34	58	101	99	102	80
ANTKMT	417.676	-0.554686	0.121527	-4.56431	5.01146e-06	0.000593012	587	485	561	424	291	278	405	417	354
NETO2	5335.74	-0.566823	0.124581	-4.54984	5.36878e-06	0.000631115	7339	8011	5149	5720	4130	4006	4059	5040	4848
LOC107986465	118.465	1.3127	0.288625	4.5481	5.41313e-06	0.000632169	48	89	63	59	148	177	216	186	78
KCNN4	5374.73	-0.352614	0.0775957	-4.54424	5.51335e-06	0.000639692	6298	6606	6622	5121	4698	4467	4855	4990	5003
LOC101929174	32.9049	-1.49729	0.329598	-4.54276	5.55225e-06	0.000640049	73	42	48	46	12	14	18	28	20
ADAM9	12846	0.339049	0.0747776	4.53409	5.78514e-06	0.000662621	12123	12129	11104	9793	13626	13657	13855	14207	15706
LSP1	6396.23	-0.668711	0.147558	-4.53186	5.84656e-06	0.000665391	10240	6522	8445	7455	6464	3349	4861	5153	5654
KLHDC7A	13.0641	3.10691	0.686865	4.52333	6.08749e-06	0.000688426	2	0	4	4	8	28	20	28	24
ALDH2	192.377	1.20932	0.268185	4.50926	6.50537e-06	0.000731057	188	80	76	110	202	222	439	189	249
EPG5	1954.67	-0.370594	0.0823796	-4.49862	6.83968e-06	0.000749763	2470	2184	2305	2058	1878	1497	1726	1833	1741
ROCK2	4613.08	0.314644	0.069908	4.50083	6.76879e-06	0.000749763	4506	4195	3990	3690	4586	4988	5085	5305	5390
VAV3	3475.18	0.451277	0.100296	4.49946	6.81258e-06	0.000749763	3252	2601	2965	2815	3757	3520	4757	4339	3456
ZNF493	155.113	1.48609	0.330149	4.50127	6.75484e-06	0.000749763	52	62	169	33	234	246	189	182	231
SMOC1	6467.39	0.480583	0.107021	4.49053	7.10459e-06	0.000774054	6056	5846	4870	4630	6336	6130	8099	7235	9571
CTTNBP2	2844.24	0.435542	0.0971645	4.48253	7.37648e-06	0.000789239	2582	2097	2715	2205	2722	2714	3843	3563	3387
KCTD9	2325.36	0.398344	0.0888396	4.48386	7.33049e-06	0.000789239	2243	1978	1899	1848	2585	2212	2557	2570	3181
TMEM200C	513.559	0.673031	0.150114	4.48347	7.34391e-06	0.000789239	405	336	466	351	481	660	806	534	610
GYPC	2019.01	-0.413392	0.0923911	-4.47437	7.66356e-06	0.000810252	2596	2331	2618	1936	1770	1467	1654	1910	2050
ITGAV	11041	0.485633	0.108529	4.47468	7.65254e-06	0.000810252	10337	9137	8767	8211	10920	13333	15824	11915	11410
CCDC198	57.4017	-1.27725	0.287624	-4.44067	8.96781e-06	0.000942569	85	76	106	76	36	51	32	34	21
PLCB4	709.778	0.562089	0.126947	4.42775	9.52194e-06	0.000994959	675	459	577	556	842	602	907	982	845
SH3TC2	894.255	-0.465275	0.105152	-4.42477	9.65467e-06	0.00100296	1066	1085	1159	942	764	723	757	676	918
TEAD3	511.413	-0.71607	0.162189	-4.41505	1.00989e-05	0.00104305	862	735	489	561	458	280	438	430	396
INTS10	2411.83	0.32092	0.0730371	4.39393	1.11321e-05	0.00113678	2282	2023	2180	2044	2556	2339	2950	2577	2884
TMTC3	1664.27	0.333783	0.0759652	4.3939	1.11336e-05	0.00113678	1654	1395	1439	1375	1771	1773	1988	1750	1909
SIPA1	2540.03	-0.298813	0.0681123	-4.38706	1.14893e-05	0.00116642	3242	2688	3028	2502	2048	2154	2513	2333	2540
CLDN11	83.5055	-1.08535	0.247508	-4.38511	1.15927e-05	0.00117028	159	84	112	123	66	64	42	59	46
ASAP3	534.036	0.555591	0.126889	4.37855	1.19471e-05	0.00119927	446	352	460	444	629	582	704	524	684
STX1B	891.242	-0.880015	0.201323	-4.37115	1.23592e-05	0.00123371	1483	1456	882	1006	825	422	505	607	907
RAB17	86.8092	1.18656	0.271978	4.3627	1.28469e-05	0.00127527	56	22	71	56	132	88	110	126	125
TSPAN13	2001.15	0.66907	0.153475	4.35946	1.30381e-05	0.0012871	1687	1795	1334	1264	2236	2565	2898	1638	2667
LOC124902811	56.2052	-1.24167	0.285218	-4.35342	1.34031e-05	0.00131586	118	80	82	58	52	28	29	26	40
MDGA1	5519.07	-0.390242	0.0898624	-4.34266	1.40765e-05	0.00137442	6311	5977	6486	6689	4627	4704	5243	4831	4917
RBM26	5518.94	0.279683	0.0644798	4.33753	1.44096e-05	0.00139173	5557	4865	4979	4502	5630	5776	5854	6263	6522
UBBP4	213.36	-0.780664	0.179963	-4.3379	1.43849e-05	0.00139173	246	250	353	266	179	170	184	140	134
FHAD1	1225.79	-0.666799	0.15424	-4.32312	1.53835e-05	0.00147781	1860	1730	1171	1457	1033	655	905	1104	1209
CD33	57.1418	-1.77811	0.411465	-4.32142	1.55027e-05	0.0014813	64	52	183	81	36	12	20	24	47
SCN2A	227.289	-0.756181	0.175184	-4.3165	1.58525e-05	0.00150667	312	304	246	315	173	150	152	240	158
AKAP13	5013.82	0.316792	0.073453	4.31285	1.61161e-05	0.00151742	4818	4520	4304	4125	5582	4950	5946	5198	5914
COLEC10	117.658	2.69747	0.625594	4.31186	1.61887e-05	0.00151742	72	22	12	16	257	64	166	127	344
HOXC11	69.3883	1.57375	0.365019	4.31143	1.62204e-05	0.00151742	38	12	68	18	74	88	127	86	123
FAM225B	67.8448	-1.03275	0.240198	-4.29957	1.71127e-05	0.0015843	118	94	106	68	47	30	60	57	40
VPS35L	2078.69	-0.472474	0.109866	-4.30046	1.70441e-05	0.0015843	2922	2590	2215	2209	1896	1549	1517	1867	2069
FAM133B	1087.26	0.378945	0.0882383	4.29456	1.75039e-05	0.00161216	1080	899	972	817	1066	1085	1286	1433	1227
RHOJ	786.323	-0.890046	0.207542	-4.28852	1.79867e-05	0.00164813	1256	1328	638	1022	742	534	510	412	646
SHROOM2	2902.99	-0.453719	0.106002	-4.2803	1.86644e-05	0.00170151	3353	3620	3838	2942	2251	2206	2947	2880	2259
C11orf87	66.0659	-1.18526	0.277037	-4.27833	1.88303e-05	0.00170609	119	132	72	66	46	34	30	50	52
SLC4A3	1355.58	0.54348	0.127057	4.27744	1.89057e-05	0.00170609	1292	1061	987	1022	1434	1649	1826	1200	1790
WNT10B	48.6835	-1.26138	0.295096	-4.27448	1.91587e-05	0.00172024	90	77	90	38	28	22	34	26	42
ZNF512	662.122	-0.716271	0.167934	-4.26518	1.99739e-05	0.00178447	956	730	883	841	649	294	575	505	574
APOL1	609.983	0.434632	0.101982	4.26186	2.02736e-05	0.00178448	593	458	510	498	604	608	774	679	810
CUL4A	6200.26	0.25281	0.0593039	4.26296	2.01739e-05	0.00178448	6503	5572	5677	4903	6182	6341	6965	6778	7269
NGFR	237.59	-2.55934	0.600453	-4.26235	2.02289e-05	0.00178448	295	150	984	357	47	62	40	80	151
PLEK2	165.639	-1.22054	0.286706	-4.25713	2.07072e-05	0.0018137	307	374	131	170	123	56	94	123	130
LOC124903330	19.5549	1.80887	0.425857	4.24759	2.16084e-05	0.00188341	9	12	6	6	26	26	34	34	24
CLCC1	2362.1	0.280854	0.0661481	4.24583	2.17782e-05	0.001889	2307	2135	2219	1856	2319	2319	2694	2771	2792
SH3PXD2A	13522.9	0.464678	0.109576	4.24071	2.22812e-05	0.00192329	12448	11699	10277	10531	15810	13629	15373	13001	19624
ZFYVE19	1862.26	-0.286849	0.0677155	-4.2361	2.27436e-05	0.00195377	2233	2132	2092	1883	1637	1491	1815	1779	1806
ITGA7	17712.6	-0.419162	0.0990793	-4.23057	2.331e-05	0.00199284	23511	17282	24896	17766	15990	13301	17555	15270	15254
CES4A	230.937	-1.05531	0.250646	-4.21036	2.54967e-05	0.0021694	541	189	315	286	219	132	107	155	166
PDE4B	960.496	0.561464	0.133477	4.20646	2.59407e-05	0.00219673	865	731	832	646	1248	854	992	1065	1484
PWAR5	40.9481	1.25932	0.299641	4.20275	2.6369e-05	0.00222246	26	23	22	22	66	47	57	38	69
ZNF32	107.695	-0.870999	0.207308	-4.20147	2.65187e-05	0.00222458	166	174	124	117	94	79	66	66	88
DPYSL4	501.659	0.435376	0.103823	4.19346	2.74726e-05	0.00229384	429	385	483	393	501	548	619	573	609
ZNF816	26.1943	1.93973	0.463189	4.18776	2.81719e-05	0.00234129	18	6	14	4	34	60	26	44	29
ADAM12	11575.2	0.448257	0.107105	4.1852	2.8491e-05	0.00235318	10899	11435	7808	8624	11990	12060	13924	13573	14493
IQCK	222.647	-0.623767	0.149068	-4.18445	2.85855e-05	0.00235318	303	240	279	290	202	135	192	196	177
KCTD1	298.111	-0.602543	0.144137	-4.18036	2.91052e-05	0.00235318	431	359	393	307	204	228	212	325	249
KY	558.433	-0.686168	0.164108	-4.18119	2.89988e-05	0.00235318	995	634	597	646	554	302	444	471	437
SLC12A2	2234.46	0.454598	0.1087	4.18215	2.8876e-05	0.00235318	1908	1899	2193	1489	2455	2372	3100	2233	2594
UBR4	14066.6	0.393227	0.0940653	4.18036	2.91051e-05	0.00235318	11429	11781	12031	12682	14848	13381	17069	16323	17606
ALPK2	490.147	0.725626	0.173654	4.17858	2.93335e-05	0.00235756	553	363	261	290	503	573	520	720	673
H1-10-AS1	449.39	-0.617206	0.147765	-4.17694	2.95454e-05	0.00235756	599	418	697	535	370	297	412	422	325
RBM24	100.645	1.37119	0.328361	4.17585	2.96872e-05	0.00235756	46	106	44	20	146	134	124	125	164
RBM33	9205.16	0.328322	0.0786182	4.17616	2.96465e-05	0.00235756	8627	7259	8592	7960	10098	8548	10615	10299	11350
HSPD1P19	173.314	-0.762951	0.183087	-4.16715	3.08435e-05	0.00243855	253	163	224	261	120	138	158	117	130
ATP2B4	15367.6	0.30715	0.0737446	4.16505	3.11278e-05	0.00244243	15277	13432	13391	12645	15471	16901	17243	15935	18705
STK24	3570.49	0.323228	0.07761	4.16478	3.1166e-05	0.00244243	3373	3183	3461	2641	3667	3579	3966	3891	4607
SSX2IP	3037.29	0.255337	0.0614177	4.15738	3.21917e-05	0.0025118	3100	2675	2834	2465	2978	2918	3527	3451	3597
AIFM2	562.187	0.477693	0.114937	4.15614	3.23668e-05	0.00251448	577	398	481	414	581	667	714	573	688
KRR1	1690.8	0.365332	0.0879497	4.15387	3.26904e-05	0.00252862	1584	1574	1474	1249	1621	1843	2153	1852	1964
ARFGEF3	843.346	0.811593	0.195553	4.15025	3.32114e-05	0.00255785	856	508	524	530	994	634	967	1004	1695
NAV2	3287.78	0.389212	0.0938392	4.14765	3.35906e-05	0.00257595	2960	2613	3361	2401	3329	3320	3508	4035	4289
KLHL5	5976.64	0.322895	0.0778886	4.1456	3.3892e-05	0.00258796	5923	5558	5055	4633	6226	6369	6991	6081	7259
TMEM200A	500.258	-0.746797	0.180234	-4.14349	3.42064e-05	0.00260085	676	858	486	570	386	321	328	360	540
SPRY2	5560.04	0.566739	0.136867	4.14081	3.4608e-05	0.00262024	3927	5451	4588	3648	5725	7603	6326	6144	6653
NDFIP2	3251.13	0.284872	0.0688187	4.13945	3.48136e-05	0.00262468	3501	2616	2989	2627	3353	3244	3771	3577	3804
LMBRD2	2010.6	0.316229	0.0766817	4.12392	3.72478e-05	0.0027964	2039	1780	1685	1636	1956	1999	2519	2284	2329
SLC20A1	35328.5	-0.286628	0.0695411	-4.1217	3.76088e-05	0.00281169	43618	41074	37565	35954	32246	30676	33099	32939	32356
TBX2-AS1	449.956	-0.540879	0.131334	-4.11833	3.81624e-05	0.00284119	685	473	570	481	384	264	377	417	447
PDLIM1	3430.81	0.42023	0.10212	4.11508	3.8705e-05	0.00286963	3645	2337	3102	2629	4022	3274	3907	3766	4458
EME2	854.522	-0.390118	0.0950152	-4.10585	4.02831e-05	0.00296205	1176	897	1064	849	801	669	777	796	723
GRK5	863.841	0.679902	0.16558	4.10619	4.02231e-05	0.00296205	698	790	748	394	807	1046	1334	1068	960
GABRB1	182.405	0.867981	0.211642	4.10118	4.11044e-05	0.00301006	173	64	152	120	228	221	248	202	246
COL3A1	4135.01	-0.664646	0.162221	-4.09717	4.1823e-05	0.00305018	7390	5044	5322	3539	3899	2534	2933	4232	2854
SHROOM4	934.781	0.631622	0.154203	4.09605	4.20257e-05	0.0030525	744	864	687	591	822	1154	1198	920	1492
APC	3405.58	0.346521	0.0846759	4.09232	4.27078e-05	0.00308948	3251	3144	2727	2788	3218	3518	3981	4170	4039
VASH1	1481.42	-0.494112	0.120809	-4.09003	4.31318e-05	0.00310758	2272	1528	1814	1554	1301	931	1292	1553	1238
KITLG	2881.13	0.408639	0.0999758	4.08738	4.36268e-05	0.00313061	2800	2559	2276	2201	2651	3043	4022	3359	3215
TM9SF2	11280.8	0.265538	0.0650606	4.08139	4.4767e-05	0.00319959	11847	9225	10808	9136	11421	11586	12610	12165	13436
EPHB4	2125.78	-0.436512	0.107012	-4.07911	4.5209e-05	0.0032183	2434	2891	2400	2257	1720	1819	1727	1804	2145
SLC2A4RG	7471.27	-0.324871	0.0797139	-4.07546	4.59241e-05	0.00325624	9627	8010	9164	7241	6892	5473	7388	7305	6728
CDH4	20.5273	-2.20931	0.542852	-4.06981	4.70509e-05	0.00332295	42	48	31	26	19	4	2	4	10
LOC100128653	117.788	0.785664	0.19314	4.06786	4.74476e-05	0.00332468	94	99	76	70	170	117	157	120	163
LOC102724250	917.702	0.323506	0.0795102	4.06874	4.72677e-05	0.00332468	938	810	831	679	996	910	1089	1041	1025
ACYP2	422.76	-0.431789	0.106353	-4.05994	4.90851e-05	0.00342599	562	462	525	446	319	331	435	349	409
APOE	401.983	-1.42065	0.350147	-4.0573	4.9644e-05	0.00345151	1066	461	503	504	334	118	282	173	253
QTRT1	1449.06	-0.303685	0.0748768	-4.0558	4.9963e-05	0.00345896	1875	1558	1730	1391	1218	1263	1382	1413	1311
SRPX2	6331.73	0.37735	0.0930584	4.05498	5.01383e-05	0.00345896	6723	4847	5566	4862	7219	6604	7836	6108	7613
LOC107986853	25.1651	1.73565	0.428473	4.05079	5.10446e-05	0.0034984	8	4	19	13	42	24	36	38	44
SLC24A2	1429.67	0.356936	0.0881209	4.05053	5.11016e-05	0.0034984	1273	1302	1218	1178	1450	1397	1860	1565	1700
IL1R1	2339.51	0.626482	0.154803	4.04696	5.18864e-05	0.00353857	2472	1318	1706	1791	3326	2010	2871	2486	3257
SAMD11	346.249	-0.783649	0.193787	-4.04387	5.25771e-05	0.00357205	606	263	530	436	307	187	290	271	264
CYB5A	492.361	-0.65665	0.162576	-4.03902	5.36747e-05	0.0036328	778	521	695	517	482	272	348	484	383
FENDRR	24.1464	2.75013	0.681217	4.03708	5.41203e-05	0.00364914	14	2	4	4	104	12	30	14	32
KCTD12	16534.5	0.374924	0.0930408	4.02967	5.58552e-05	0.00375196	14404	13487	15455	13717	14965	17284	21606	20229	18577
CTF1	260.551	-0.649012	0.161202	-4.02608	5.67154e-05	0.00379547	440	278	315	292	243	151	204	196	253
DCAF11	1708.87	-0.321508	0.080077	-4.01498	5.94509e-05	0.00394895	2078	1735	2200	1746	1435	1429	1606	1671	1585
WDR90	1907.16	-0.365092	0.0909238	-4.01536	5.93553e-05	0.00394895	2767	1950	2227	1892	1657	1417	1894	1854	1685
PDK3	3144.96	0.656781	0.16368	4.0126	6.00547e-05	0.00397133	3194	1445	2605	2420	3922	2779	4666	3862	3699
TSC2	2961.71	-0.293898	0.0732565	-4.0119	6.02322e-05	0.00397133	3888	3365	3290	2807	2692	2548	2666	2677	2915
ITM2A	34.0197	-1.89832	0.473401	-4.00996	6.07298e-05	0.00398552	50	44	124	18	12	10	12	24	20
PRSS23	7005.93	0.372674	0.0929518	4.00932	6.08936e-05	0.00398552	7355	5647	5964	5400	7954	6522	9291	8201	7216
KLF8	173.311	-0.745027	0.18603	-4.00489	6.20475e-05	0.00404622	311	171	238	190	168	109	124	122	145
FZD1	4366.46	-0.466277	0.11648	-4.00306	6.25285e-05	0.00406276	5461	5889	4612	4770	3726	2969	3340	4349	4415
SLC16A2	3547.22	0.298704	0.0746389	4.00199	6.28127e-05	0.00406644	3533	2792	3396	2971	3586	3723	4264	3859	3989
SLC12A9	2043.89	-0.311411	0.0778915	-3.998	6.38789e-05	0.00412054	2609	2171	2605	1894	1791	1717	1892	1975	1892
HOXC10	156.126	1.00549	0.251652	3.99554	6.45461e-05	0.0041446	100	119	142	47	193	147	288	217	170
PAPPA2	94.219	-1.5037	0.376403	-3.99492	6.47159e-05	0.0041446	168	208	78	136	106	28	44	28	52
CARD8	683.982	-0.427123	0.106989	-3.9922	6.5463e-05	0.00417747	864	782	804	760	577	627	547	650	564
COL27A1	7824.89	0.34576	0.0868664	3.98036	6.88103e-05	0.00435994	8294	6625	6846	5794	8769	8119	10048	7984	8426
PSD4	1588.33	-0.526144	0.132159	-3.98114	6.85863e-05	0.00435994	2295	1360	2083	1986	1306	1004	1525	1423	1443
DNAJC15	1202.12	-0.379708	0.0954434	-3.97836	6.93924e-05	0.00438129	1623	1317	1452	1192	1008	890	984	1204	1252
DIS3	3879.02	0.335282	0.0843748	3.97372	7.07589e-05	0.0044207	3712	3612	3075	3225	3788	3955	4340	4624	4780
EGFR	5243.45	0.560656	0.14107	3.97431	7.05826e-05	0.0044207	5262	4299	3687	3561	6571	5061	5293	5279	8574
HIC1	428.915	-0.431315	0.108531	-3.97413	7.0636e-05	0.0044207	568	461	516	475	369	343	413	404	334
LRRC8C	897.615	0.571224	0.143971	3.96765	7.25857e-05	0.00451903	780	844	680	552	876	1288	1010	984	1084
LMO7	8361.5	0.326465	0.0824763	3.95828	7.54901e-05	0.00468353	7470	7271	7592	7108	8118	9174	8993	10104	9712
DENND4A	1303.48	0.384202	0.0970853	3.95737	7.57804e-05	0.00468527	1315	1037	1027	1113	1317	1245	1616	1675	1471
SERPINA1	31.484	-1.6948	0.428559	-3.95465	7.66458e-05	0.00472244	108	30	32	42	18	8	14	18	22
CD22	68.3153	-1.01977	0.257973	-3.95301	7.71756e-05	0.00472251	89	70	131	93	41	32	47	65	52
IFITM2	326.645	-0.579326	0.146535	-3.9535	7.70165e-05	0.00472251	389	357	417	439	285	197	294	257	316
TRIB2	11886.4	0.294089	0.0744196	3.95177	7.7575e-05	0.00473075	11097	10435	11405	9612	13116	11621	14103	11998	14186
ZBTB38	9253.19	0.347305	0.0879126	3.95058	7.79628e-05	0.00473823	8409	8610	7678	7607	9186	10708	10376	10060	10904
LRIG3	1350.33	0.366658	0.0928911	3.94718	7.90764e-05	0.00477344	1209	1182	1288	1013	1312	1357	1819	1466	1598
MISP3	93.8888	-0.784884	0.198844	-3.94724	7.90568e-05	0.00477344	150	111	147	90	62	81	73	67	73
SEMA6B	2612.1	-0.604084	0.153305	-3.9404	8.13471e-05	0.00489397	2850	3202	3702	3164	1733	1618	2220	3116	2034
BEX1	35.1315	-1.31595	0.334155	-3.93814	8.21164e-05	0.00490721	82	44	54	36	26	20	18	14	28
HAGLR	205.462	0.894071	0.227003	3.93858	8.19646e-05	0.00490721	162	202	103	96	206	196	312	228	369
VPS9D1	1685.71	-0.35782	0.0909398	-3.93469	8.33046e-05	0.00496162	2351	1817	1991	1625	1568	1315	1686	1546	1405
GTF3C6	852.484	-0.357757	0.0909732	-3.93255	8.40498e-05	0.00498937	1059	962	954	933	713	730	727	858	772
TBXAS1	504.161	0.790241	0.201245	3.92676	8.60985e-05	0.00509407	492	257	485	238	726	585	567	457	770
MAPK10	735.343	-0.500482	0.127648	-3.92079	8.82585e-05	0.00520463	1105	765	791	886	637	457	735	672	629
WWC1	70.771	-1.13605	0.289993	-3.91749	8.94764e-05	0.00525909	107	120	68	110	39	66	34	54	36
HELZ	2713.6	0.350131	0.08958	3.90858	9.28395e-05	0.00540344	2529	2594	2133	2211	2853	2753	2940	3094	3437
NAT14	1190.21	-0.38637	0.0988186	-3.90989	9.23369e-05	0.00540344	1622	1320	1427	1174	1053	808	1229	1009	1181
OPHN1	1657.17	-0.677487	0.173302	-3.90928	9.25724e-05	0.00540344	2135	2919	1543	1800	1182	1449	1112	1201	1603
TNFSF12	34.3069	-1.77621	0.454654	-3.90673	9.35524e-05	0.00542725	30	75	38	78	10	8	12	30	24
LRP8	4143.93	0.301618	0.0772582	3.90402	9.46086e-05	0.00547077	3872	3690	3928	3301	3906	4347	4948	4997	4530
RAB30	1333.77	0.431979	0.110771	3.89975	9.6291e-05	0.00555009	1166	1175	1147	1011	1234	1179	1820	1753	1634
FAP	3005.88	-0.388516	0.0997429	-3.89517	9.81296e-05	0.00562925	4294	3215	3025	3427	2693	2495	2625	2864	2565
SORBS1	1741.51	0.430884	0.110654	3.89399	9.86095e-05	0.00562925	1554	1430	1647	1261	1858	1922	2502	1755	1833
TMEM156	56.4347	1.53253	0.39352	3.89442	9.84329e-05	0.00562925	30	23	33	25	73	127	42	35	116
PTPRN2-AS1	124.497	-0.942433	0.242737	-3.88254	0.000103373	0.00588238	154	235	141	149	103	88	116	60	74
USP12	2059.28	0.421027	0.108509	3.8801	0.000104414	0.00592278	1924	1890	1717	1467	2093	2082	2209	2226	3074
PHLDB2	1096.5	-0.442529	0.114182	-3.87566	0.000106337	0.00601273	1491	1402	1107	1180	997	874	948	1069	848
PDE3A	80.5348	-1.57782	0.40763	-3.8707	0.000108522	0.00611696	260	52	66	146	68	26	48	44	28
GINS4	2932.63	0.480947	0.124575	3.86071	0.00011306	0.00631299	2023	2615	2924	2088	2850	3077	4009	3557	3398
LOC102723458	128.135	-0.70124	0.181578	-3.86192	0.000112499	0.00631299	194	152	156	156	115	73	85	118	113
TENM3	6726.99	0.347734	0.0900602	3.86113	0.000112863	0.00631299	6297	6277	5176	5717	7039	6936	8430	7127	7812
TNFRSF1B	2142.09	0.524541	0.135921	3.85916	0.000113777	0.00633322	1607	1569	2078	1664	1807	2446	3217	2494	2518
FAM219A	3566.08	0.434489	0.112698	3.85532	0.000115577	0.00641343	3681	2814	2947	2641	4120	3353	4485	3309	5033
MAT2A	17078	-0.297376	0.0772377	-3.85014	0.00011805	0.00653039	19851	19052	19082	18562	15216	13684	15760	17651	15551
IGF1	30.665	2.61097	0.678631	3.84741	0.000119372	0.00656287	10	8	4	10	38	34	152	18	6
PRKAA1	7487.1	0.395816	0.102878	3.84743	0.000119362	0.00656287	7156	5784	6552	6182	7859	6735	10470	9416	7759
B3GNT2	791.236	0.314881	0.0819082	3.84431	0.000120891	0.00658419	759	728	703	620	789	825	902	919	918
KLHL29	419.462	0.604056	0.157158	3.84362	0.000121233	0.00658419	370	298	317	326	490	382	584	377	664
SPON1	176.331	0.884357	0.230073	3.84382	0.000121135	0.00658419	152	140	141	58	284	168	256	193	210
ZNF573	44.5199	1.40026	0.364191	3.84485	0.000120624	0.00658419	35	28	25	8	42	48	64	54	105
SEC22B	6149.5	0.261025	0.0679589	3.84092	0.000122573	0.0066368	6416	5159	5472	5298	6198	6195	7004	7209	6727
MRPL55	1089.65	-0.291614	0.0759884	-3.83761	0.00012424	0.00670669	1316	1180	1271	1123	948	860	1042	1011	1124
LOC124904900	21.3604	-1.65256	0.43129	-3.83168	0.000127271	0.00682908	33	40	25	39	16	4	10	15	10
PTPRZ1	90.9203	0.949233	0.247722	3.83185	0.000127184	0.00682908	56	88	44	52	106	124	147	98	104
PCYT1B	1221.59	0.402517	0.105157	3.82779	0.000129301	0.00691205	1216	1070	942	954	1236	1229	1736	1286	1408
SIGLEC15	8326.82	-0.350757	0.0916476	-3.82723	0.000129591	0.00691205	10504	8110	10870	8732	7622	6037	7583	7680	8409
KCNG1	691.433	-0.401394	0.104956	-3.82439	0.000131097	0.00697156	904	848	807	671	562	603	618	698	552
NLRC5	2753.09	-0.307102	0.0804035	-3.81951	0.00013372	0.00708991	3597	3302	2920	2635	2350	2469	2568	2477	2624
FHL3	676.922	-0.39738	0.104132	-3.81613	0.000135561	0.00716626	789	863	798	694	510	599	626	646	596
GAS6	1559.02	0.412378	0.108263	3.80903	0.000139512	0.0073534	1497	1168	1646	1035	1756	1435	1802	1918	1910
SEMA3D	646.933	0.774117	0.203299	3.80778	0.000140218	0.00735426	490	349	699	348	1003	546	920	605	917
WSB1	10084.7	0.368942	0.0968975	3.80755	0.000140352	0.00735426	9873	8260	8745	8136	11946	9121	12087	9890	13344
AK5	35.0967	1.86773	0.491105	3.80312	0.000142888	0.00746525	18	16	16	8	32	30	30	36	138
COL4A5	9185.62	0.60819	0.160086	3.79916	0.00014519	0.00756343	9834	5262	7285	6552	12996	7693	11901	8661	13334
BDNF	1194.93	0.531044	0.139995	3.7933	0.000148658	0.00772155	1127	700	1265	801	1474	1209	1497	1228	1544
ABCB9	1864.46	-0.341836	0.0902271	-3.78862	0.000151484	0.0078229	2562	1883	2216	1892	1586	1319	1771	1809	1918
ARHGEF40	6690.06	-0.271678	0.0717081	-3.78867	0.000151455	0.0078229	8798	6854	7651	6617	6189	5179	6234	6637	6558
PDE10A	60.3343	-1.0578	0.27935	-3.78666	0.000152686	0.00786224	91	114	64	72	56	29	44	43	32
UBE2H	19105.2	0.28766	0.0760336	3.78332	0.000154748	0.00794549	18435	16510	17391	16193	19015	20695	23253	19357	21912
LOC105376500	49.3888	1.3237	0.35003	3.78168	0.000155776	0.00797536	50	19	23	19	65	31	77	97	73
NBPF8	2540.6	0.295858	0.078277	3.77963	0.000157061	0.0080182	2431	2302	2449	1925	2776	2507	2630	2985	2999
ZNF524	527.079	-0.368724	0.0975875	-3.7784	0.000157842	0.00803509	719	620	608	494	449	408	467	515	508
GALNT2	11757.4	0.277438	0.0735625	3.77146	0.000162298	0.0081318	11536	10756	10997	9170	11839	12765	14221	12363	12734
KLF5	412.982	-0.627465	0.166307	-3.77294	0.000161334	0.0081318	529	444	641	460	268	238	325	470	382
LINC01915	302.884	0.666353	0.176642	3.77234	0.000161727	0.0081318	291	156	299	185	293	309	403	354	473
NIPA1	1561.25	0.354599	0.0940126	3.77183	0.000162055	0.0081318	1479	1349	1456	1175	1555	1798	1655	1650	2008
SIK2	2430.94	0.296332	0.0785778	3.77119	0.000162472	0.0081318	2472	2084	2098	2047	2687	2176	2776	2753	2939
SYTL4	905.742	0.477022	0.126481	3.77148	0.000162281	0.0081318	725	723	779	755	1058	1049	1174	1061	833
CYP26B1	131.614	1.3059	0.34696	3.76383	0.000167333	0.00827685	98	86	53	57	198	54	118	273	269
LOC124906290	566.063	-0.63543	0.168849	-3.7633	0.000167686	0.00827685	876	539	685	748	405	295	451	612	538
NHSL2	187.202	-0.829906	0.220418	-3.76514	0.000166453	0.00827685	328	142	242	286	164	132	111	142	146
RHOT2	2329.94	-0.26187	0.0695635	-3.76447	0.000166901	0.00827685	3066	2526	2626	2176	2124	1895	2203	2254	2279
SLC7A5	1314.24	0.514811	0.136705	3.76585	0.000165982	0.00827685	1066	1339	960	902	1627	1291	1568	1286	1848
ELAPOR1	164.038	0.860764	0.228782	3.76237	0.00016831	0.00828477	178	84	73	123	180	150	261	226	220
DMAC1	681.789	-0.358415	0.095448	-3.75509	0.000173281	0.00843808	930	756	766	689	570	586	582	692	609
RNF125	12.9365	-1.94143	0.51686	-3.75621	0.000172508	0.00843808	36	14	20	20	4	4	9	6	6
SH2B3	24621.3	-0.366051	0.0974688	-3.75557	0.000172949	0.00843808	30798	27096	26638	28486	22207	17937	19971	24445	25194
THSD1	248.61	-0.965415	0.257099	-3.75504	0.000173314	0.00843808	303	456	326	282	116	277	178	180	114
THBS1	5370.44	0.613201	0.163465	3.75126	0.000175947	0.00854298	4025	5346	4022	3303	3927	6791	7956	6707	6588
CDKL5	605.402	0.41103	0.109657	3.74832	0.000178025	0.00859714	605	527	468	466	737	546	760	684	693
INSC	123.227	0.728945	0.194443	3.74888	0.000177624	0.00859714	86	102	95	80	134	138	177	113	191
CDH11	990.294	-0.692228	0.184856	-3.74468	0.000180622	0.00865915	1450	916	1698	1041	753	597	755	1174	635
PALMD	2944.41	0.447652	0.11955	3.74449	0.000180762	0.00865915	3158	2102	2160	2476	3444	2728	3109	3462	4064
PI15	74.6169	-1.1879	0.317192	-3.74507	0.000180346	0.00865915	178	66	100	100	54	21	44	74	48
ADAM8	452.836	-0.778258	0.207937	-3.74277	0.000182004	0.00869529	614	859	549	363	433	233	324	329	409
TNS1	1089.6	-1.64693	0.440637	-3.73761	0.00018578	0.00885204	2965	1478	1634	1152	1091	282	362	476	575
EPB41	1593.88	0.378946	0.101457	3.73502	0.000187697	0.00890382	1486	1216	1525	1283	1478	1546	1851	1859	2227
JAKMIP2	998.019	-0.390234	0.104503	-3.73418	0.000188324	0.00890382	1214	1216	1066	1121	855	772	809	911	1061
ZNF688	527.346	-0.459619	0.123086	-3.73413	0.000188362	0.00890382	765	537	692	528	484	420	403	426	533
PPOX	814.121	-0.336903	0.0904311	-3.72552	0.00019491	0.00918907	1093	822	985	825	760	663	724	761	748
LOC105372693	1169.92	-1.10169	0.295982	-3.72216	0.000197528	0.00928798	1976	960	1871	1894	960	515	614	671	1144
FBXL16	341.38	0.844853	0.227063	3.72079	0.000198604	0.00931407	224	318	121	276	450	382	473	455	370
NEDD9	33.7292	1.65158	0.444054	3.71933	0.000199752	0.00932587	12	17	12	20	30	76	76	28	30
PTGR1	816.433	-0.524228	0.140969	-3.71874	0.00020022	0.00932587	1139	844	1066	922	764	536	536	838	758
RCAN3	593.991	0.38093	0.102442	3.71848	0.000200422	0.00932587	506	558	519	462	581	646	686	723	689
AGRN	12513.5	0.321045	0.0863902	3.71622	0.000202228	0.00938549	12965	11317	10505	9642	12526	13132	14216	12597	16532
PROX1	318.701	0.753471	0.202789	3.71555	0.000202765	0.00938602	227	196	236	264	266	426	433	283	550
BTBD11	2015.59	0.435915	0.117377	3.7138	0.000204173	0.00942678	1861	2001	1624	1324	2102	2443	2264	2040	2565
NBPF1	699.892	0.372681	0.100388	3.71241	0.000205293	0.00942975	674	614	565	570	696	714	812	747	949
ZBTB42	295.139	-0.48483	0.130581	-3.71288	0.000204912	0.00942975	454	330	319	318	268	197	266	264	266
SLC12A8	311.465	-0.561668	0.15138	-3.71031	0.000207009	0.0094842	498	278	426	340	247	249	256	303	234
TBX3	5529.59	0.556768	0.150189	3.70712	0.000209629	0.00957967	5178	3724	4438	4345	7439	4650	5789	5560	9036
ELAPOR2	1561.5	0.368148	0.0994085	3.70338	0.000212744	0.00969722	1620	1135	1437	1248	1750	1416	2035	1812	1719
LOC124900968	160.106	0.665229	0.179925	3.69725	0.000217948	0.00988398	121	134	111	119	156	147	249	231	185
RBM47	297.22	-0.770936	0.208492	-3.69767	0.000217586	0.00988398	430	276	362	477	196	152	240	340	216
GRAMD1B	612.11	-0.45155	0.122208	-3.69492	0.000219955	0.00994976	864	612	770	666	511	400	515	556	673
MAPKAPK3	11639.6	-0.279311	0.0756128	-3.69397	0.00022078	0.00996187	14060	12696	12952	12242	9878	10311	10704	12056	10366
LOC389602	449.889	0.535557	0.145092	3.69114	0.000223248	0.0100226	324	327	419	372	404	561	592	497	565
TBX2	4301.07	-0.372283	0.100844	-3.69169	0.000222767	0.0100226	5595	4800	5011	4469	4298	3085	3810	4342	3547
DDO	145.962	-0.627343	0.170006	-3.69012	0.000224149	0.0100378	235	158	193	152	89	106	116	140	142
COL13A1	19842.5	0.303723	0.0823348	3.68887	0.000225249	0.0100463	19690	15940	19080	16177	22233	17595	25014	22044	22154
DIP2B	2454.65	0.399956	0.108459	3.68761	0.000226373	0.0100463	2158	2446	1843	1926	2328	2588	3242	2835	2846
SEMA7A	6159.92	-0.578865	0.156944	-3.68834	0.00022572	0.0100463	7019	10512	6088	6587	4273	5215	4548	6000	5295
USP6NL	1174.85	0.359151	0.0974005	3.68737	0.000226587	0.0100463	1104	1069	942	970	1075	1236	1423	1471	1346
THAP9-AS1	515.205	-0.441217	0.119679	-3.68669	0.000227191	0.0100482	743	604	503	585	467	366	466	476	459
LOC728417	173.898	-0.679116	0.184288	-3.68509	0.000228624	0.0100866	280	169	210	229	144	88	142	161	158
TMEM30A	6135.89	0.272508	0.0739627	3.68441	0.000229236	0.0100886	6813	5216	5460	4798	6394	5872	7464	6484	7200
FAM225A	228.741	-0.563939	0.153121	-3.68297	0.000230528	0.0101206	276	304	312	232	206	156	228	196	161
HS6ST1	554.949	0.462469	0.125765	3.67725	0.000235762	0.010325	441	550	470	384	618	570	761	626	599
AMOTL1	4033.53	0.235907	0.0641687	3.67635	0.000236591	0.0103335	4050	3666	3641	3436	4182	3718	4677	4540	4630
ITPRID2	22147.4	0.418636	0.11389	3.67579	0.000237112	0.0103335	16871	20387	20956	16685	19176	24306	28982	25871	27243
NCBP2AS2	415.951	-0.401645	0.109286	-3.67517	0.000237693	0.0103336	510	471	504	452	296	331	410	414	382
CAPG	6251.08	-0.400235	0.108924	-3.67444	0.000238369	0.0103378	8362	7472	6974	6370	5772	4551	4796	5403	6997
BMP7	32.9953	2.00506	0.546631	3.66803	0.000244423	0.0105491	18	16	6	10	109	24	26	18	69
LGALS8	965.4	0.35784	0.0975498	3.66828	0.000244185	0.0105491	961	744	789	866	1009	954	1075	1196	1143
SCML1	2826.63	0.345042	0.0940965	3.66689	0.000245515	0.0105707	2642	2349	2621	2293	2750	2454	3667	3594	3297
ATP7A	1923.29	0.478793	0.130599	3.66613	0.000246253	0.010577	2096	1199	1496	1598	2396	1763	2372	2040	2489
MFSD14A	3156.66	0.283999	0.0776044	3.65957	0.000252635	0.0108252	3156	2800	3039	2392	3202	3183	3297	3516	4033
GALNT12	527.145	-0.687914	0.188035	-3.65844	0.000253758	0.0108472	607	932	543	590	377	326	377	592	417
PRR16	827.534	0.618317	0.169101	3.65649	0.000255694	0.0109039	700	534	660	671	832	889	953	747	1519
LRATD1	478.952	-0.673821	0.184354	-3.65504	0.000257142	0.0109396	736	510	671	532	351	478	280	292	486
ADORA1	1966.09	-0.405066	0.111007	-3.64901	0.000263248	0.0111543	2333	2017	2655	2159	1410	1712	2048	1854	1610
KYNU	2571.36	0.431241	0.118186	3.64883	0.000263437	0.0111543	2583	2336	1948	1845	2341	2737	2951	2760	3851
RTN4RL2	402.532	-0.596002	0.163896	-3.63646	0.00027641	0.0116759	642	445	466	456	334	242	270	336	473
SYNE2	5415.4	0.453681	0.12488	3.63293	0.000280221	0.011809	4454	4428	4741	4413	4950	5019	8158	7244	5715
C10orf90	318.814	0.558551	0.153809	3.63147	0.000281812	0.011848	287	314	227	193	311	351	346	389	475
NR0B1	13.9959	-1.7814	0.490932	-3.6286	0.000284963	0.0119524	28	16	22	27	6	4	6	6	12
NR4A2	761.31	0.573515	0.158148	3.62645	0.000287346	0.0120241	660	503	748	514	911	673	840	777	1297
BEND7	309.229	0.562542	0.155162	3.62552	0.000288381	0.0120392	253	232	300	203	297	354	295	425	444
TNFRSF10B	7140.03	0.298476	0.0823656	3.62379	0.000290313	0.0120917	6902	6361	6521	5744	7598	7660	8200	6838	8748
LINC00639	79.7454	-1.09933	0.303636	-3.62057	0.000293959	0.012215	88	145	80	135	46	42	60	84	34
JAKMIP2-AS1	74.9835	1.63359	0.452004	3.6141	0.00030139	0.0124948	16	55	44	23	49	141	209	98	41
FAH	2473.48	-0.241534	0.0669109	-3.60979	0.00030645	0.0126751	2970	2816	2804	2331	2192	2157	2320	2363	2453
EMILIN1	1451.22	-0.541515	0.150166	-3.60612	0.000310814	0.0128259	2364	1492	1521	1735	1459	809	1281	1217	1309
CD58	2050.14	0.266143	0.0738939	3.6017	0.000316149	0.013016	2111	1645	1948	1735	2167	2115	2275	2266	2291
ATP13A3	7034.29	0.438095	0.121709	3.59952	0.000318806	0.0130652	6743	6404	4724	5757	7988	7354	7545	7095	9989
SH3BP4	3274.67	0.397073	0.110297	3.60004	0.000318173	0.0130652	2625	3407	2874	2291	3235	3575	3795	3813	3998
PRRG1	1058.36	0.352345	0.0979555	3.59699	0.000321923	0.0131627	1080	957	823	842	1228	974	1187	1182	1316
RHOV	14.8987	-1.89692	0.527579	-3.59552	0.000323739	0.0132068	33	40	22	8	6	6	8	6	8
HIP1	4292.2	0.347727	0.0967272	3.59493	0.000324483	0.013207	3947	4303	3617	3157	4314	4696	5481	4540	4774
TNFSF9	411.478	0.775679	0.216043	3.59039	0.000330188	0.0134086	224	376	300	276	298	644	620	486	480
RNF135	536.027	-0.462662	0.128903	-3.58922	0.000331664	0.013438	754	599	652	555	513	322	475	446	557
SOBP	109.744	-0.7881	0.219631	-3.58829	0.000332848	0.0134555	176	196	112	97	76	79	86	78	98
BMP5	29.4241	1.56867	0.437369	3.58661	0.000335005	0.0135121	15	12	18	12	30	16	84	42	42
GDNF	884.33	0.632689	0.176609	3.58244	0.0003404	0.0136988	785	672	823	475	1197	755	851	957	1531
CCL26	218.29	0.999718	0.279109	3.58183	0.0003412	0.0137002	102	171	164	124	167	352	413	152	325
CEP41	1921	-0.343446	0.0959779	-3.57839	0.000345717	0.0138504	2345	2221	2439	1795	1543	1826	1629	1733	1863
LHFPL2	4831.74	0.273292	0.0764446	3.57503	0.000350183	0.0139979	5211	4386	4260	3675	4994	4809	5447	4999	6050
PLPP1	894.041	0.369706	0.103494	3.57226	0.00035392	0.0141157	937	666	836	678	987	890	1098	1111	904
TMEM181	5977.7	0.343247	0.0961606	3.56951	0.000357644	0.0142325	5183	5516	5599	4633	6230	6151	8146	6223	6396
TMEM63C	13.4794	2.89671	0.812058	3.56712	0.000360927	0.0143312	4	2	4	2	4	34	56	10	6
MIDEAS	3089.4	0.380112	0.106622	3.56504	0.000363807	0.0144135	2987	2420	2711	2551	3481	2624	3511	3337	4417
IFT27	732.048	-0.36866	0.103483	-3.5625	0.000367334	0.0145211	973	766	857	783	623	639	762	641	584
CLCN7	2484.31	-0.2887	0.0810558	-3.56174	0.000368404	0.0145312	3342	2718	2868	2273	2198	2193	2399	2104	2451
CPNE7	2891.31	-0.503241	0.141375	-3.55961	0.000371401	0.0145494	3306	4136	3545	2911	2027	2928	2136	2717	2365
EPB41L4B	974.251	0.477881	0.134292	3.55853	0.000372937	0.0145494	765	707	1018	731	915	1051	1421	1186	1032
HEY1	1122.1	1.14272	0.320971	3.56019	0.000370584	0.0145494	596	532	918	652	997	1710	2480	1120	1138
JAK1	6543.55	0.222651	0.0625674	3.55859	0.000372857	0.0145494	6909	5938	5848	5477	6906	6487	7223	6916	7538
PDZD8	2110.07	0.347001	0.0974928	3.55925	0.000371917	0.0145494	2141	1974	1796	1507	1887	2331	2649	2332	2524
NRIP3	4103.4	0.242408	0.0681791	3.55546	0.000377316	0.0146563	4071	3522	3950	3475	3883	3971	4858	4576	4893
PDE4DIPP2	2276.03	0.304201	0.0855551	3.55562	0.00037709	0.0146563	2226	1761	2291	1853	2405	2186	2492	2525	2894
CDC14B	1750.38	0.409113	0.115142	3.55311	0.000380699	0.0147098	1590	1189	1664	1516	1793	1919	2288	1721	2153
G0S2	844.256	-0.596634	0.167934	-3.55279	0.000381165	0.0147098	1348	967	868	1020	862	412	716	762	712
ZNF516	193.134	-0.577906	0.162624	-3.55362	0.000379964	0.0147098	236	259	226	228	184	130	160	132	189
GPSM2	4894.83	0.282071	0.0794227	3.55152	0.000383011	0.0147492	4668	4288	4954	3743	4595	4797	5499	5865	6000
CELF2	614.387	-0.599281	0.168807	-3.5501	0.000385083	0.0147868	1084	820	559	618	599	370	512	549	481
MGAT4A	17.7578	1.6774	0.472544	3.54972	0.000385642	0.0147868	6	14	6	6	34	18	28	28	20
IL15RA	121.825	0.909067	0.256366	3.54598	0.000391158	0.0149596	65	102	91	70	84	208	164	154	159
NNMT	171.785	0.709259	0.200043	3.54553	0.000391824	0.0149596	163	136	130	88	205	188	214	146	292
NKX6-1	95.9455	-0.800058	0.225903	-3.5416	0.000397708	0.0151197	176	99	118	118	56	48	86	98	78
SLC8A1	262.75	-0.517801	0.146204	-3.54162	0.000397671	0.0151197	342	364	294	272	248	179	211	258	210
DGLUCY	922.884	-0.400087	0.113071	-3.53839	0.000402578	0.0152442	1343	1118	936	921	819	689	842	740	975
HCFC1R1	1247.3	-0.485917	0.137342	-3.53801	0.00040315	0.0152442	1926	1593	1271	1225	1262	894	1097	878	1177
MAP2	3511.8	0.52117	0.147317	3.53776	0.000403542	0.0152442	2813	2658	3033	2846	3338	4278	5690	3830	3225
DPY19L1	6349.47	0.210287	0.0594981	3.53434	0.000408787	0.0154097	6625	5850	5802	5293	6362	6324	7249	6664	7340
CCDC85B	4388.1	-0.379358	0.107352	-3.53378	0.000409668	0.0154104	6032	4853	5495	4052	3359	2935	4091	4382	4807
CSGALNACT1	1672.69	0.64672	0.183258	3.52902	0.000417103	0.0156571	1820	861	1258	1237	2549	1255	2022	1848	2358
PICK1	850.864	-0.383834	0.108788	-3.52827	0.00041829	0.0156688	1232	836	1043	856	823	628	722	792	797
HS2ST1	2022.23	0.277383	0.0787115	3.52404	0.000425013	0.0158873	2163	1672	1810	1668	2090	2033	2394	2052	2448
PREPL	2960.42	0.319189	0.0906371	3.52162	0.000428923	0.016	3077	2562	2291	2556	3063	3036	3181	3280	3748
HAGHL	410.146	-0.411697	0.117064	-3.51687	0.000436673	0.0162551	588	449	527	369	375	345	344	360	368
KLF3-AS1	64.6922	-1.05215	0.299353	-3.51474	0.00044018	0.0163177	140	52	112	69	53	44	52	28	42
TMEM254	1236.77	-0.267703	0.0761577	-3.51511	0.000439577	0.0163177	1593	1253	1389	1278	1140	1016	1166	1173	1199
LOC124903851	111.714	-0.681956	0.194287	-3.51004	0.000448033	0.0164721	180	166	109	117	82	77	102	99	83
LRRFIP1	8495.3	0.379332	0.108058	3.51044	0.000447371	0.0164721	7912	7844	7160	6428	9707	9356	8378	8398	11582
PRR7	1251.29	-0.295136	0.0840564	-3.51117	0.000446145	0.0164721	1583	1214	1536	1300	1040	1060	1255	1127	1231
TPBG	4291.53	0.324581	0.0924588	3.51055	0.000447185	0.0164721	3727	3750	4242	3428	4095	4288	5751	4739	4856
S100A10	17193.3	0.224958	0.0641925	3.50442	0.000457602	0.0167894	18304	15392	15700	14120	17438	15815	18878	19331	21003
NUBP2	1130.98	-0.282608	0.0806573	-3.50381	0.000458645	0.0167932	1307	1341	1321	1090	949	927	1111	1076	1126
ANKRD35	1432.63	-0.417171	0.119124	-3.502	0.000461772	0.0168731	1947	1275	1904	1605	1208	996	1241	1489	1346
TNFRSF10C	102.606	0.768391	0.219644	3.49836	0.000468137	0.0170707	82	61	60	92	119	138	139	99	133
HAUS7	1163.91	-0.415961	0.119018	-3.49493	0.000474194	0.0172213	1572	1137	1674	1105	1147	904	1028	1002	995
SLX4IP	94.1906	-0.661278	0.189194	-3.49524	0.000473643	0.0172213	128	113	142	96	76	66	64	84	86
PCDH7	2164.53	-0.505887	0.144773	-3.49436	0.000475203	0.017223	3162	2655	2062	2558	1570	1405	2405	2211	1623
GRIA3	139.883	-0.803132	0.229989	-3.49205	0.000479333	0.0173155	263	211	137	136	119	92	70	113	133
HOMER1	898.943	0.429909	0.123149	3.49096	0.000481292	0.0173155	834	894	702	612	1012	1084	998	895	1086
LOC105378678	902.735	-0.599573	0.171759	-3.49077	0.000481626	0.0173155	1266	1013	982	1207	871	636	489	739	943
XRCC3	1284.99	-0.332241	0.095177	-3.49077	0.000481632	0.0173155	1615	1417	1694	1152	1136	1025	1330	1099	1202
RARG	2606.15	-0.397982	0.114034	-3.49003	0.000482966	0.0173286	3694	2836	2888	2754	2636	1748	2183	2226	2686
UST	1647.5	0.303152	0.0868814	3.48926	0.000484359	0.0173437	1672	1493	1593	1150	1728	1742	1855	1707	1995
LOC729218	1091.91	-0.329668	0.0945172	-3.48791	0.000486804	0.0173964	1491	1072	1247	1169	986	853	959	989	1139
NIPSNAP1	2061.95	-0.315978	0.0906092	-3.48727	0.000487981	0.0174037	2660	2246	2345	2098	2062	1479	1931	1882	1991
MYOF	15994.9	0.33438	0.0959024	3.48667	0.000489082	0.0174082	15401	15337	12775	12747	15631	17126	16802	17514	21425
TELO2	1806.36	-0.333328	0.095741	-3.48156	0.000498508	0.0176981	2155	2312	2107	1660	1482	1617	1607	1777	1636
TTTY15	35.348	-1.35561	0.389412	-3.48118	0.000499208	0.0176981	69	78	29	40	30	20	12	16	26
OAS1	313.201	-0.563178	0.161819	-3.48029	0.00050088	0.0177222	579	323	396	268	219	249	292	274	266
LOC107984469	12.9829	2.13168	0.613053	3.47715	0.000506772	0.0178953	2	6	6	4	12	22	25	32	8
ACAD9-DT	387.576	0.520867	0.149926	3.47415	0.000512473	0.0180609	341	312	266	333	386	460	570	445	385
IFI44L	1767.36	-0.369825	0.106484	-3.47306	0.00051456	0.0180987	2579	1919	1885	1807	1513	1161	1798	1742	1681
LOC124903853	38.6455	-1.09457	0.315642	-3.46775	0.000524842	0.0184241	76	55	45	47	27	13	24	38	28
CCDC47	6717.75	0.20194	0.0582508	3.46673	0.000526823	0.0184574	7021	6017	6461	5544	6386	6709	7551	7463	7737
LOC105379549	104.733	-0.650364	0.187654	-3.46576	0.000528726	0.0184734	154	110	165	104	86	67	93	80	95
TFEB	551.047	-0.344157	0.099311	-3.46545	0.000529349	0.0184734	678	639	597	600	489	415	562	482	527
TXNRD1	7984.72	0.433793	0.125318	3.46154	0.000537089	0.018707	6698	7355	6992	5849	6718	9100	11282	10192	8109
KLHL14	221.45	-0.732494	0.211661	-3.4607	0.000538779	0.0187294	276	267	252	338	251	126	166	142	170
ARHGAP22	13567.1	-0.264199	0.0763603	-3.4599	0.000540374	0.0187484	15472	16096	15229	13412	11402	10795	12746	13666	14096
TM4SF1	9148.28	0.286418	0.0827973	3.45927	0.000541641	0.0187559	8729	8519	9106	6607	9455	9125	10129	11337	9885
MEPCE	3376.56	-0.248555	0.0718758	-3.45811	0.000543975	0.0188003	4291	3468	3951	3264	2796	2870	3111	3473	3418
BLVRB	3137.95	0.342064	0.0989497	3.45695	0.000546318	0.0188448	2944	2787	2845	2440	2934	3165	4460	3535	3342
GDAP1	294.257	-0.540851	0.156536	-3.45513	0.000550036	0.0188819	330	341	387	368	246	204	235	326	218
KLHL4	2062.1	0.429359	0.124277	3.45487	0.000550563	0.0188819	1820	1815	1852	1487	1876	2694	2690	2331	2057
PDE3B	20.2903	1.77014	0.512245	3.45566	0.000548949	0.0188819	6	2	8	18	32	24	24	40	28
ZIC1	2426.14	-0.386156	0.111789	-3.45433	0.000551657	0.0188832	2931	2700	2975	2626	1984	2180	2368	2432	1724
SEMA6D	1580.37	1.12876	0.326982	3.45206	0.000556325	0.0190065	1354	636	754	1103	2437	1509	1677	1537	3334
KAZN	242.025	-0.563709	0.163335	-3.45125	0.000557996	0.0190272	342	265	304	280	244	148	162	222	226
CYB5R2	37.1728	1.65182	0.478978	3.44864	0.000563415	0.0191671	16	10	12	29	36	42	116	54	22
NIPBL	4422.76	0.310898	0.0901614	3.44825	0.000564242	0.0191671	4375	4030	3543	3755	4664	4301	5582	5238	4533
UBTD2	1719.5	0.262593	0.0761761	3.44718	0.000566475	0.0192064	1786	1474	1652	1348	1755	1820	1904	1780	2057
PODNL1	225.013	-0.628842	0.182544	-3.44488	0.000571322	0.0192975	318	289	334	196	241	168	173	156	165
TAOK1	5889.21	0.301692	0.087573	3.44503	0.000570997	0.0192975	5681	5690	4684	4921	5992	5568	6987	7218	6579
CDC73	2512.36	0.261474	0.075915	3.4443	0.000572539	0.0193021	2554	2294	2263	2022	2510	2548	2645	2741	3183
DBN1	1664.98	-0.508758	0.147799	-3.44223	0.000576947	0.0194141	2258	2507	1457	1799	1479	1425	1276	1285	1542
RAD51B	304.358	-0.493879	0.143521	-3.44116	0.000579229	0.0194542	364	445	325	323	264	240	289	226	273
LOC105369575	221.945	0.516323	0.150092	3.44004	0.000581618	0.0194978	202	173	166	180	226	238	336	255	233
AGPAT5	2266.41	0.259555	0.0754946	3.43807	0.000585882	0.019604	2433	2100	2049	1691	2190	2259	2711	2554	2584
SOX12	2612.16	-0.248953	0.0724508	-3.43616	0.000590013	0.0197053	3130	2767	2920	2722	2303	2019	2537	2540	2737
LOC107985467	22.1389	-1.6387	0.476993	-3.43547	0.000591525	0.019719	54	54	24	14	8	17	10	8	14
IL27RA	47.5479	-1.01734	0.296245	-3.4341	0.000594524	0.0197809	82	74	76	38	34	32	22	30	46
UBR5	6837.08	0.24195	0.0704651	3.43361	0.000595597	0.0197809	6870	6385	5917	5828	7161	6278	7822	7955	7703
DOCK9	1114.98	0.333466	0.0971326	3.4331	0.000596716	0.0197813	994	1065	1067	804	1048	1204	1324	1244	1349
PRSS3	482.888	0.462151	0.134695	3.43108	0.000601175	0.0198922	483	377	388	365	513	654	502	560	512
HOXB6	244.634	0.598441	0.174463	3.43019	0.000603152	0.0199207	196	202	212	158	181	317	304	294	354
LOC107986898	15.6798	2.02279	0.590854	3.42351	0.00061818	0.0203794	7	6	0	10	12	24	20	28	35
ETS1	3278.25	0.35031	0.102358	3.42238	0.000620745	0.0204263	3257	3093	2686	2450	3490	3211	3792	3194	4556
CPEB4	2983.4	0.336834	0.0984985	3.41968	0.000626942	0.0205923	2883	2631	2219	2714	3326	2878	3332	3405	3573
USP20	2288.59	-0.260255	0.0761196	-3.41903	0.000628442	0.0205969	2884	2349	2755	2203	2207	1862	2215	2105	2169
ZNHIT1	1786.18	-0.305572	0.0893846	-3.41862	0.00062939	0.0205969	2313	1723	2173	1865	1714	1387	1709	1576	1733
LOC124905144	23.7984	1.68554	0.493438	3.41592	0.000635676	0.0206971	20	2	14	8	24	50	44	24	29
OLFML3	1408.76	-0.410047	0.120038	-3.41597	0.000635542	0.0206971	2178	1448	1403	1582	1196	1299	1290	1194	1168
SLC9A3R2	496.183	-1.09694	0.321135	-3.41581	0.000635925	0.0206971	576	1237	466	534	322	243	332	392	373
KIRREL3	670.528	0.735675	0.215502	3.41378	0.000640691	0.0208143	620	314	649	412	1048	431	1004	804	828
DRD1	1231.23	0.984005	0.288541	3.41028	0.000648961	0.0210447	663	586	1379	602	1357	1480	2088	1720	1289
FCHO2	1094.65	0.352936	0.10354	3.4087	0.000652732	0.0210524	1035	948	884	946	1115	1204	1190	1117	1453
PACS2	2516.06	-0.366625	0.107552	-3.40881	0.000652463	0.0210524	3577	2688	2789	2584	2588	1910	2093	2095	2488
ZMYND10	368.548	-0.530736	0.155659	-3.40961	0.000650554	0.0210524	529	327	540	406	314	243	384	335	273
RDH5	530.807	-0.413264	0.121286	-3.40734	0.000655982	0.0211191	570	715	656	534	411	431	534	492	457
HDAC11	75.5383	-0.899795	0.264562	-3.40108	0.000671203	0.0215702	123	94	106	89	85	36	41	46	65
ARHGEF17	404.375	-0.552044	0.16238	-3.3997	0.000674587	0.0216401	659	416	560	370	391	221	354	372	350
FLNB	11245.8	0.344029	0.101256	3.39762	0.000679745	0.0217665	11303	10570	8531	9025	13168	11552	11941	11375	14199
GRB10	6195.37	0.342831	0.100969	3.39542	0.000685242	0.0219032	5895	5559	5599	4707	6167	7449	7331	5811	7477
SAMD1	2496.02	-0.289197	0.0852085	-3.39399	0.000688828	0.0219785	2961	2818	3180	2265	2057	2127	2245	2401	2589
LOC399975	136.17	0.613735	0.18095	3.39173	0.000694522	0.0220421	95	115	96	114	164	156	177	170	138
SLC35D2	759.22	-0.307619	0.0906936	-3.39185	0.000694229	0.0220421	918	858	863	786	582	606	748	729	795
ULBP1	178.927	0.696237	0.205257	3.39203	0.000693773	0.0220421	172	82	174	114	232	170	252	178	254
EXTL3	4314.4	0.434151	0.128094	3.38933	0.000700649	0.0221971	3688	3900	3870	3091	4164	5043	6561	4202	4511
MALT1	3347.45	0.299023	0.0882492	3.38839	0.000703037	0.0222334	3206	3079	3144	2550	3123	3704	3521	3759	4223
DIRAS3	1676.52	-0.414635	0.122457	-3.38597	0.000709277	0.0223911	1976	2449	1721	1678	1218	1455	1501	1592	1570
FBXL3	3812.52	0.273069	0.080762	3.38116	0.000721805	0.0227395	3992	3296	3413	3104	3976	3609	3922	4311	4950
XKR5	18.9542	1.76574	0.52229	3.38076	0.000722857	0.0227395	13	2	8	10	24	18	50	32	16
S100A1	117.032	-0.576108	0.170533	-3.37828	0.000729406	0.0229051	180	116	142	141	96	90	97	102	97
LOC101929532	120.077	-0.678961	0.201113	-3.37602	0.000735426	0.0230537	185	150	107	167	92	98	102	99	83
AIG1	1515.9	-0.299225	0.0886517	-3.37529	0.000737386	0.0230746	2022	1492	1923	1425	1383	1286	1443	1331	1456
TNFRSF11A	32.7772	1.30631	0.387304	3.37284	0.000743985	0.0232404	16	18	18	20	60	42	22	34	64
DENND2C	181.774	0.524432	0.155648	3.36934	0.000753474	0.0234958	185	136	122	147	225	170	230	208	224
KAT2A	4358.46	-0.256846	0.0763905	-3.36227	0.000773032	0.0240636	5702	4444	5367	3929	3888	3807	4209	4123	4097
SERTAD4-AS1	856.085	-0.316623	0.0941874	-3.36163	0.000774836	0.0240778	1041	946	950	932	706	652	782	912	834
C1orf122	1683.01	-0.320135	0.0953152	-3.3587	0.000783109	0.024189	2355	1769	2002	1557	1527	1189	1714	1546	1661
CSDE1	41047.8	0.220006	0.0655168	3.35801	0.000785057	0.024189	40862	38957	39279	32668	40246	41256	43352	46140	49043
LOC124902998	40.9971	1.11333	0.33154	3.35805	0.000784952	0.024189	28	24	20	28	46	40	83	68	35
OTULIN	2290.84	0.27547	0.0820417	3.35768	0.000786006	0.024189	2199	2080	2119	1868	2155	2278	2913	2396	2756
PPP1R37	2960.34	-0.24018	0.0715355	-3.35749	0.000786535	0.024189	3707	2975	3514	2888	2579	2404	2920	2741	3143
SHROOM3	157.489	-1.03189	0.307215	-3.35886	0.000782642	0.024189	230	371	100	180	98	76	82	126	162
BTBD6	1551.82	-0.294879	0.0878547	-3.35644	0.000789536	0.0242396	1847	1941	1726	1461	1414	1245	1407	1518	1496
ITGA8	12.8546	2.77527	0.827744	3.35281	0.000799957	0.0245174	0	0	8	4	46	14	22	8	12
ASAP1	5006.19	0.264367	0.0788626	3.35225	0.000801579	0.024525	4877	4457	4771	4056	4804	5646	5548	5271	5842
NSMCE1	1955.78	-0.318315	0.0950114	-3.35028	0.000807288	0.0246575	2416	2449	2248	1768	1648	1834	1745	1818	1779
CCDC50	10364.3	0.241084	0.071982	3.34922	0.000810398	0.0246612	10570	9639	8967	8759	10488	10705	12046	11756	10815
MID1IP1	4614.87	-0.323634	0.0966409	-3.34883	0.00081155	0.0246612	5208	5901	5000	4757	3812	3950	3875	4440	4768
SCN3A	215.41	-0.601785	0.17969	-3.34901	0.000811011	0.0246612	354	238	197	283	192	146	208	177	156
EEA1	2082.69	0.332375	0.0993326	3.34608	0.000819626	0.0248643	1949	1955	1566	1835	2027	2230	2455	2403	2396
AFDN	3176.19	0.261519	0.0781777	3.34519	0.000822251	0.0249017	3224	3165	2730	2431	3178	3080	3660	3609	3717
OR2M4	47.9912	-0.923104	0.276459	-3.33902	0.000840736	0.0254184	66	62	74	60	38	30	20	42	42
ARFGEF2	4118.83	0.261449	0.0783563	3.33667	0.00084789	0.0254822	4117	3971	3485	3375	3981	4139	4773	4403	5065
LOC107986412	171.229	0.879669	0.26369	3.33599	0.000849948	0.0254822	119	128	93	127	182	126	381	246	156
RNF150	48.4133	-1.22607	0.367529	-3.33599	0.000849977	0.0254822	104	82	72	34	44	20	34	40	14
ZNF28	168.498	0.866459	0.259657	3.33694	0.000847071	0.0254822	104	78	194	92	164	295	187	198	204
ZNF431	1258.68	0.312185	0.0935544	3.33693	0.000847092	0.0254822	1190	1028	1245	1014	1286	1207	1320	1442	1679
DAB2IP	1133.75	0.323532	0.0970324	3.33427	0.000855236	0.0255195	1079	881	1051	993	1181	1177	1343	1393	1151
TGM2	9924.33	-0.884645	0.265266	-3.33493	0.000853205	0.0255195	16300	16096	11743	9870	8626	6613	4920	5381	10553
TNC	104189	0.269701	0.0808897	3.33418	0.000855507	0.0255195	115999	87719	84737	89350	104257	104038	123012	111961	123415
SSBP4	4825.8	-0.300578	0.0901762	-3.33323	0.000858438	0.0255643	6475	4604	5845	4894	4503	3562	4858	4660	4425
LINC02281	19.0709	1.4199	0.426089	3.33239	0.00086102	0.0255985	12	10	10	8	14	31	33	28	27
PKIA	2990.57	-0.295028	0.0885636	-3.33126	0.000864551	0.0256608	3983	3173	3300	3020	2871	2289	2559	2794	3136
IDE	3071.05	0.314301	0.094364	3.33073	0.000866174	0.0256663	2840	2727	2809	2514	2715	3333	3950	3603	3308
ZNF768	2803.35	-0.233986	0.070288	-3.32896	0.000871718	0.0257879	3278	3120	3267	2672	2366	2386	2613	2808	2898
PKP2	12.4557	-2.94018	0.883835	-3.32662	0.000879057	0.025962	16	4	67	12	4	0	0	6	6
C7	741.858	-1.17026	0.351936	-3.3252	0.000883542	0.0259657	1811	547	1158	901	738	356	412	403	469
GRAMD2B	216.195	-0.663759	0.199594	-3.32555	0.000882438	0.0259657	303	185	265	336	148	140	153	190	235
ISL1	34.5642	-1.13043	0.339872	-3.32604	0.000880895	0.0259657	56	54	54	37	11	18	38	20	28
ARNTL	898.044	0.332728	0.1001	3.32396	0.000887475	0.0260384	873	746	798	747	885	878	1208	1077	926
MHENCR	520.162	-0.343694	0.103419	-3.32333	0.000889507	0.0260553	648	613	664	462	429	415	514	506	473
ABRACL	131.542	-0.806968	0.24296	-3.3214	0.000895672	0.0261416	178	232	138	146	88	72	70	150	118
CAMTA2	5011.05	-0.301908	0.0909203	-3.32058	0.000898305	0.0261416	6869	5429	5360	4997	4871	3811	4338	4593	5199
CDCA2	1610.35	0.379304	0.114224	3.32071	0.000897898	0.0261416	1374	1466	1365	1333	1371	1724	1772	1989	2184
PPP2R3C	741.588	-0.291279	0.0877086	-3.32098	0.000897021	0.0261416	932	880	831	693	601	635	734	691	730
LOC124902386	89.7909	0.879414	0.264883	3.32001	0.000900126	0.0261519	69	34	87	58	145	82	132	112	94
SMAD3	4239.25	0.293799	0.0885053	3.31956	0.000901588	0.0261519	4378	3360	4321	3203	4176	4378	4943	5245	4445
CMTM4	1225.28	0.349959	0.105567	3.31504	0.000916304	0.0265357	1306	918	1075	1001	1342	1326	1590	1280	1252
LINC01518	32.7384	-1.50204	0.453317	-3.31345	0.000921535	0.026644	48	18	102	40	16	24	14	12	24
ARHGDIB	34.5236	-1.31999	0.398656	-3.31111	0.000929283	0.026752	68	38	42	60	36	24	10	18	14
ARID3A	513.679	0.654197	0.197583	3.311	0.000929629	0.026752	495	376	362	345	760	456	501	444	921
USP34	7118.57	0.252534	0.0762723	3.31096	0.000929764	0.026752	7355	6736	5903	5947	7395	6688	8600	8000	7864
ENOSF1	2296.51	0.327103	0.0988573	3.30885	0.000936817	0.0269116	2390	1910	1911	1911	2551	1948	2647	2518	3060
FZD3	218.125	0.84848	0.256499	3.30793	0.000939874	0.0269129	195	104	165	148	346	178	218	184	444
LOC100128993	22.1393	1.50703	0.455533	3.30829	0.000938681	0.0269129	16	4	8	16	29	32	35	18	42
ADAMTSL2	297.682	1.6388	0.496246	3.30239	0.00095866	0.0274069	114	100	203	133	280	258	818	653	161
SLITRK6	886.066	1.57909	0.478852	3.29766	0.000974939	0.0278278	781	261	371	327	1902	690	923	644	2173
PKDCC	92.7134	-0.948464	0.287783	-3.29577	0.000981538	0.0279498	209	133	124	58	58	48	52	86	88
SNX18P20	84.1415	0.840897	0.255163	3.29554	0.000982341	0.0279498	71	72	34	58	78	107	129	123	89
HAS3	361.795	1.34702	0.409236	3.29155	0.000996362	0.0283037	172	210	252	151	261	828	690	326	352
LOC107987091	12.551	-1.79954	0.546971	-3.29001	0.00100184	0.028414	12	32	16	22	4	6	8	4	8
LOC105377599	13.9386	-1.63563	0.497346	-3.28872	0.00100644	0.0284994	36	17	16	22	10	6	8	8	4
BEGAIN	51.2532	-0.952631	0.28979	-3.28732	0.00101147	0.0285966	103	66	71	47	51	22	35	40	34
YPEL3	1199.8	-0.472242	0.143953	-3.28054	0.00103609	0.0292463	1756	1044	1661	1300	1150	716	1090	1003	1200
LMNA	52757.4	-0.201197	0.0613771	-3.27805	0.00104525	0.0294584	64333	53604	61502	50410	44633	45061	52343	54434	52291
CUBN	315.724	0.435868	0.133024	3.27661	0.0010506	0.0295623	323	268	230	245	403	306	390	333	359
TFAP2B	42.0094	-1.13665	0.346967	-3.27596	0.00105303	0.0295842	80	50	56	58	49	14	28	26	20
NIPAL3	1903.84	0.295447	0.0902133	3.27498	0.00105668	0.0296402	1939	1511	1828	1552	2107	1958	2141	1849	2351
TDG	1451.87	0.245773	0.0750995	3.27264	0.0010655	0.0298406	1430	1230	1383	1259	1456	1476	1664	1527	1714
DNAH5	156.669	0.696921	0.213217	3.26859	0.00108084	0.0301293	188	75	115	99	169	164	220	232	166
LOC124905974	218.179	0.529328	0.161903	3.26941	0.00107773	0.0301293	188	156	176	184	238	168	273	295	304
MTRF1L	2177.76	0.282737	0.0865012	3.26859	0.00108087	0.0301293	2106	2014	1847	1854	2001	2355	2547	2376	2601
EMP2	3994.81	-0.248445	0.0760505	-3.26684	0.00108755	0.0302685	4984	4208	4807	3723	3742	3293	3527	3841	4108
TMCC2	248.302	0.567803	0.173866	3.26575	0.00109174	0.0303377	212	136	246	196	294	272	366	254	270
RAPGEF1	4244.83	0.252302	0.077314	3.26334	0.00110109	0.0305501	4094	4021	4098	3274	3918	4442	4919	4889	4800
IBTK	2600.82	0.24514	0.075138	3.26253	0.00110424	0.03059	2635	2332	2242	2286	2602	2426	3100	3011	2925
TPO	42.1552	1.12539	0.345004	3.26197	0.00110641	0.0306027	23	42	26	12	48	42	83	49	59
LINC01550	41.4936	-1.39525	0.428199	-3.25841	0.00112037	0.030941	98	82	46	34	28	12	10	24	48
ABI1	3421.01	0.228982	0.0703223	3.25618	0.00112923	0.0310894	3593	3059	3057	2892	3254	3443	3722	3829	4150
RITA1	1496.21	-0.307971	0.0945764	-3.25632	0.00112865	0.0310894	2018	1490	1856	1428	1409	1177	1332	1524	1350
ARHGEF2-AS2	130.96	-0.558846	0.171738	-3.25406	0.00113769	0.0312743	167	128	172	173	113	95	110	103	122
PCSK1	1621.55	0.442197	0.135956	3.25251	0.0011439	0.0313966	1911	1140	1273	1180	1805	1771	1661	1613	2369
TTLL7	1258.54	0.293933	0.0904377	3.25012	0.00115357	0.0316134	1293	1048	1056	1108	1245	1307	1569	1308	1458
AKAP9	3855.64	0.285972	0.0880786	3.24678	0.00116718	0.0319376	4005	3103	3269	3469	3999	3607	4822	4483	4170
ARL5B	1677.32	0.304419	0.0937981	3.24547	0.00117256	0.0319868	1753	1392	1449	1397	1694	1633	1904	1709	2283
CACNA1A	14901.6	0.348797	0.107465	3.24567	0.00117176	0.0319868	13402	12102	13652	12832	13991	13170	21267	16186	18659
GPRIN3	66.468	-1.3423	0.41367	-3.24485	0.00117514	0.0320081	172	30	100	108	60	22	48	48	20
PPP2R1B	855.667	0.304424	0.0938355	3.24423	0.00117768	0.0320285	785	789	780	693	786	892	1069	994	959
F2R	5815.15	0.298365	0.0920837	3.24015	0.00119467	0.0322693	6215	4402	5318	4911	6506	6115	6146	5928	7080
NME3	355.314	-0.646407	0.199492	-3.24026	0.0011942	0.0322693	624	389	437	362	379	201	205	272	368
ODAD3	375.091	-0.41989	0.129567	-3.24071	0.00119233	0.0322693	463	392	518	388	345	331	288	307	360
SLC22A17	47.3761	-0.945173	0.291652	-3.24075	0.00119214	0.0322693	84	74	66	40	34	22	40	26	48
WDFY1	3770.79	0.233253	0.0719931	3.23994	0.00119556	0.0322693	3986	3305	3471	3118	3949	3545	4346	3841	4630
MDM2	6160.72	0.346086	0.106837	3.23938	0.00119791	0.0322841	5897	5105	6036	4606	5826	7868	6521	6665	7139
TSC22D4	834.918	-0.37449	0.115641	-3.23837	0.00120214	0.0323491	1109	793	1097	871	798	571	785	718	841
MFSD3	466.56	-0.432362	0.133749	-3.23263	0.00122656	0.0328838	700	490	588	439	377	307	527	392	437
SSH2	2275.54	0.24386	0.07544	3.23251	0.0012271	0.0328838	2081	2147	2132	1938	2360	2158	2551	2610	2607
TOX	164.499	-0.898813	0.278063	-3.23241	0.00122753	0.0328838	272	279	163	182	110	70	86	108	230
SH2D6	93.8839	-0.659109	0.203955	-3.23164	0.0012308	0.0329221	132	109	114	120	69	47	92	76	94
CCDC74A	1520.61	-0.31719	0.0982737	-3.22762	0.00124827	0.0332896	1974	1506	1897	1532	1217	1208	1627	1551	1297
IFT140	1371.25	-0.334066	0.103491	-3.22798	0.00124666	0.0332896	2002	1407	1526	1351	1320	1076	1204	1153	1416
ESR2	125.548	0.782578	0.242557	3.22637	0.00125373	0.0333854	72	110	88	88	112	155	240	149	120
LOC102725051	70.4643	0.972278	0.301471	3.22512	0.0012592	0.0334813	32	68	34	48	68	122	92	90	76
SMOX	711.122	0.456127	0.141477	3.22404	0.00126396	0.0335578	699	456	624	600	847	547	952	832	905
HOOK3	4226.73	0.287562	0.0892093	3.22345	0.00126657	0.0335773	4211	3986	3328	3624	4474	4054	4891	4407	5284
TMEM108	127.17	-0.755037	0.234385	-3.22135	0.00127589	0.0337741	267	108	121	173	98	90	110	93	98
CXCL12	402.644	-0.574841	0.178611	-3.21839	0.0012891	0.0340735	437	479	595	466	289	240	492	371	280
LOC124902367	64.5912	0.898047	0.279141	3.21718	0.0012946	0.0341681	33	46	55	41	88	41	95	95	93
APOC1	23.4811	-1.33828	0.416119	-3.21609	0.0012995	0.034247	44	26	30	42	18	12	22	6	12
SLC26A4	387.053	-0.646993	0.201443	-3.21179	0.0013191	0.0347122	407	643	487	403	230	344	248	432	295
JUN	12124.8	0.373829	0.116412	3.21126	0.00132154	0.0347254	10875	12072	10832	8260	12672	11293	13577	12523	17964
TUT4	2658.89	0.218782	0.0681423	3.21066	0.00132428	0.0347464	2623	2478	2406	2303	2749	2551	2901	2921	3128
BCL7C	1399.94	-0.283881	0.0884416	-3.20982	0.00132819	0.0347979	1690	1611	1647	1328	1074	1167	1315	1481	1389
FXYD6P2	14.2036	1.76625	0.550865	3.20631	0.00134447	0.0351727	5	5	3	11	25	12	14	28	25
RDX	4490.99	0.234519	0.0731952	3.20403	0.0013552	0.0353501	4261	4069	4248	3875	4405	4739	4750	5020	5227
TNKS	4414.71	0.228642	0.0713523	3.2044	0.00135342	0.0353501	4594	4038	3892	3731	4770	4257	4991	4507	5187
LOC101928274	180.792	-0.504266	0.157422	-3.20327	0.00135876	0.0353912	260	194	203	215	128	162	169	172	133
LUZP1	2862.06	0.370167	0.115577	3.20278	0.00136108	0.0354001	2541	2720	2321	2309	2442	3524	3442	3265	3284
ZNF649	20.0784	-1.24668	0.389594	-3.19995	0.0013745	0.035697	32	25	30	32	14	6	14	14	15
CDC42SE2	2042.96	0.244267	0.076461	3.19467	0.00139992	0.0363045	2037	1671	2057	1713	2043	2117	2220	2229	2408
SALL2	47.5188	-1.00122	0.313475	-3.19395	0.00140342	0.0363426	76	56	58	74	46	30	40	16	32
SLC27A1	2647.79	-0.407678	0.127683	-3.1929	0.0014085	0.0364212	3760	2430	3400	2837	2709	1734	2420	2135	2627
LOC124903316	115.691	0.763277	0.239252	3.19026	0.00142143	0.0367024	56	95	104	78	116	134	176	178	107
FBXL7	2252.77	0.268499	0.0842102	3.18843	0.00143046	0.0368824	2141	1976	2212	1827	2240	2165	2879	2628	2344
TNRC6C	1453.9	0.435072	0.136528	3.18669	0.00143912	0.0370522	1375	1256	1035	1222	1888	1377	1449	1463	2073
LOC100506474	138.954	0.71533	0.224617	3.18467	0.00144919	0.0372579	122	75	108	108	235	126	193	151	136
TPP2	4912.26	0.237685	0.0746624	3.18347	0.00145522	0.0373591	4632	4575	4651	4122	4861	5295	5294	5264	5699
LINC02813	144.825	0.706115	0.221986	3.1809	0.00146817	0.037537	118	117	73	121	212	107	192	188	182
LOC107986003	22.0615	1.41608	0.445102	3.18148	0.00146525	0.037537	12	20	6	8	24	42	36	24	26
SOX2	2390.74	0.9014	0.283421	3.18043	0.00147055	0.037537	1096	1480	2220	1637	1876	3546	4097	2940	2666
TRMT61A	870.563	-0.305546	0.0960671	-3.18055	0.00146997	0.037537	1015	1062	977	867	677	783	788	823	886
PPM1H	159.11	0.967834	0.304448	3.17898	0.00147796	0.0376068	84	124	96	110	90	140	244	181	386
RN7SL81P	61.2513	0.752114	0.236614	3.17865	0.00147961	0.0376068	44	52	39	43	71	78	90	65	70
TSPOAP1	84.4141	-1.2142	0.381961	-3.17886	0.00147854	0.0376068	228	65	94	120	90	18	48	44	68
HMGN3	497.946	-0.433933	0.136577	-3.1772	0.00148705	0.0377423	612	553	680	505	472	300	416	519	463
APH1A	5144.38	-0.192896	0.0607242	-3.1766	0.00149013	0.0377669	6259	5447	5923	4729	4646	4323	5018	4979	5348
DALRD3	828.811	-0.291812	0.0918751	-3.17619	0.00149225	0.0377671	1170	842	934	797	685	682	771	810	844
LOC124906206	28.0782	-1.41499	0.445676	-3.17492	0.0014988	0.0378791	50	18	44	60	19	10	10	29	13
ATG16L2	551.724	-0.419863	0.132306	-3.17341	0.00150658	0.0380219	791	540	765	514	536	362	510	483	523
LINC01551	636.108	1.2629	0.398139	3.172	0.00151392	0.038046	219	564	355	286	466	1280	1052	721	760
RGS3	7679.31	-0.277372	0.0874238	-3.17272	0.00151016	0.038046	8966	9726	8315	7267	6860	6043	7448	7818	7114
TSPAN5	3146.5	-0.243994	0.0769205	-3.17203	0.00151379	0.038046	3826	3679	3536	2876	2808	2667	2901	3250	2975
NR3C2	115.496	-0.895819	0.282774	-3.16796	0.00153511	0.0385245	226	102	140	163	110	42	70	74	126
CHTF18	1110.99	-0.346403	0.109494	-3.16368	0.00155788	0.039041	1238	1423	1308	1101	813	929	1060	1175	1011
FABP5	617.562	-0.51855	0.163981	-3.16227	0.00156547	0.0391637	717	980	662	621	370	521	518	656	541
FBXO17	1876.62	-0.21297	0.0673971	-3.15992	0.00157812	0.0391637	2265	2085	2016	1829	1623	1633	1867	1764	1920
HOMER2	1749.45	0.494132	0.156343	3.16056	0.00157466	0.0391637	1430	1766	1136	1377	1704	2327	2057	1618	2341
LOC93622	289.46	-0.448913	0.142045	-3.16036	0.00157577	0.0391637	450	316	322	292	242	244	204	270	289
PIGQ	1470.77	-0.305403	0.0966183	-3.16092	0.00157272	0.0391637	1990	1653	1619	1400	1341	1133	1611	1351	1257
SERPINH1	9960.19	-0.311011	0.0984145	-3.16022	0.00157649	0.0391637	13249	10738	11246	9916	8832	9662	9010	7657	9829
SH3PXD2B	8030.44	0.320018	0.101214	3.16179	0.00156805	0.0391637	8456	6075	7471	6545	8524	7212	10000	7916	10755
PPP2R2A	3221.07	0.269079	0.0851736	3.15919	0.0015821	0.039208	2956	3044	3142	2511	2965	3482	3722	3537	3796
ZNF234	77.0801	-1.08104	0.342279	-3.15836	0.00158658	0.0392644	171	139	66	70	70	50	28	35	74
DTX4	383.903	1.5997	0.506779	3.15661	0.00159615	0.0394467	235	110	310	90	580	175	885	739	407
SLC25A23	206.194	-0.674834	0.213829	-3.15595	0.00159978	0.0394817	349	260	251	199	206	172	136	101	197
ASAP2	2251.56	0.273396	0.0866564	3.15495	0.00160528	0.0395629	2161	2300	1899	1767	2370	2295	2591	2451	2530
MYO15B	145.653	-0.726122	0.230191	-3.15443	0.00160814	0.0395788	165	133	288	167	133	78	111	113	133
ATF7IP	3732.59	-0.279852	0.0888398	-3.15008	0.00163227	0.0401175	4952	4085	3785	3881	3118	3492	3234	3558	3678
BBIP1	998.423	0.260113	0.082713	3.14477	0.00166217	0.0407963	1027	922	944	747	976	967	1222	1145	1111
GLI1	465.345	-0.480791	0.152992	-3.14259	0.00167459	0.0409697	610	542	531	540	429	275	516	444	330
LOC124902629	34.0186	-1.02636	0.326704	-3.14155	0.00168053	0.0409697	56	42	52	42	30	16	35	20	16
LRMDA	157.359	-0.73139	0.232711	-3.1429	0.00167281	0.0409697	305	151	195	174	145	91	86	113	177
SDC3	678.53	-0.553645	0.176234	-3.14153	0.0016807	0.0409697	658	774	1128	748	442	696	568	506	594
STRA6	78.8144	-1.1295	0.359515	-3.14172	0.00167958	0.0409697	140	119	138	64	41	98	50	41	23
GNA13	4303.76	0.26003	0.0828173	3.1398	0.00169062	0.0411186	4450	3943	3771	3492	4166	4340	4780	4424	5649
PLAU	13774	0.40176	0.127963	3.13966	0.00169141	0.0411186	12502	15106	10636	8932	14383	13786	14951	18968	15517
GPR174	24.4611	-1.56128	0.497526	-3.13808	0.0017006	0.0412857	52	44	22	38	20	6	4	10	26
JAG1	2632.73	0.395883	0.126201	3.13691	0.00170736	0.0413376	2241	2699	2311	1777	2694	3321	3195	2829	2684
RAPGEFL1	1541.87	-0.366982	0.116985	-3.13699	0.0017069	0.0413376	2160	1518	1682	1753	1505	1006	1393	1486	1486
VCAN	43044.3	0.305007	0.0972613	3.13596	0.00171293	0.0414163	42242	40825	33186	36804	41930	49207	46358	46708	51468
LRP4	849.202	0.366232	0.116815	3.13515	0.00171765	0.0414742	924	581	757	701	971	742	981	965	1091
ZDHHC20	3637.48	0.200277	0.0638903	3.1347	0.00172027	0.0414815	3705	3225	3503	3115	3469	3530	4268	4108	4036
OSBPL8	3084.68	0.309035	0.0986322	3.13321	0.00172908	0.0416378	2927	3001	2446	2574	2920	3237	3533	3249	4027
SNCA	81.352	-0.872144	0.27883	-3.12786	0.00176081	0.0423449	188	70	92	96	82	50	52	56	57
PLXNA4	4863.96	-0.535823	0.17133	-3.12743	0.00176341	0.0423502	5779	7915	4708	5160	4231	3306	4386	2972	5523
NPAS2	2084.8	0.334219	0.106883	3.12697	0.00176621	0.0423606	1872	1991	1964	1517	2081	2556	2187	2250	2404
MAP7D3	1651.8	0.305733	0.0977894	3.12644	0.00176937	0.0423794	1625	1459	1373	1420	1529	1888	1799	2008	1825
LGMN	239.423	-0.520539	0.166518	-3.12603	0.00177185	0.0423821	398	312	256	207	224	196	176	194	214
MCRIP1	3096.73	-0.246506	0.0788769	-3.1252	0.00177683	0.0424444	3915	3122	3776	2922	2756	2470	2819	3065	3277
SOCS1	188.622	-0.738422	0.23631	-3.1248	0.00177928	0.0424461	206	357	207	201	90	122	144	172	209
ANKRD29	322.236	-0.599815	0.19204	-3.12338	0.00178788	0.0425944	539	447	286	339	258	208	197	304	354
C5AR1	205.888	-0.589123	0.188703	-3.12196	0.00179654	0.0427438	285	174	335	231	154	139	200	210	144
FAM126A	8777.32	0.25657	0.08228	3.11825	0.00181927	0.043227	8480	8778	7452	7172	8369	9328	9990	9752	10068
GPR180	1720.65	0.297593	0.0954754	3.11696	0.00182727	0.0433594	1807	1484	1638	1257	1542	1962	2039	1960	1912
RSRC2	4705.97	0.188242	0.0604174	3.11569	0.00183512	0.043488	4817	4098	4681	4026	4645	4492	5257	5156	5472
SLC30A7	3349.11	0.213211	0.0684409	3.11525	0.00183788	0.0434958	3464	3034	3014	2891	3318	3408	3528	3728	3924
C2orf66	72.3849	-0.748005	0.24022	-3.11383	0.00184677	0.0436482	102	76	99	99	42	38	79	53	70
KAT6A	4168.11	0.30849	0.0991107	3.11258	0.0018546	0.0437176	3915	4166	3370	3354	4152	4560	4398	4423	5336
UBXN4	7941.33	0.204308	0.0656381	3.11265	0.00185417	0.0437176	8151	7015	7306	7027	7763	8035	9306	8359	8908
LINC01061	208.493	-0.67251	0.216155	-3.11123	0.00186307	0.0438595	352	213	261	241	210	164	137	102	210
PLCH1	218.773	0.593368	0.190769	3.1104	0.00186835	0.0439258	190	164	210	128	237	237	358	280	181
POU2F1	1650.06	0.314663	0.101253	3.1077	0.00188549	0.044173	1627	1356	1384	1479	1878	1378	1921	1953	1973
TFAP2C	196.865	0.633685	0.203916	3.10758	0.00188628	0.044173	125	172	198	112	184	254	187	286	261
TMEM54	550.259	0.411951	0.132555	3.10776	0.0018851	0.044173	436	521	488	421	583	709	616	570	609
EPS8	4163.48	0.269696	0.0868061	3.10687	0.00189077	0.0442204	4361	3359	4209	3208	3773	4275	5107	4867	4640
PHF20L1	4021.56	0.193543	0.0623361	3.10483	0.0019039	0.0444691	4039	3723	3750	3489	3906	4015	4592	4433	4448
INSYN2B	111.487	-1.1063	0.356408	-3.10403	0.00190905	0.0445312	272	88	152	140	110	38	32	110	80
MAP1B	31434.9	0.347569	0.112001	3.10327	0.00191394	0.0445871	26633	30291	25050	27324	28488	35431	41118	35259	34180
GPR158	44.7935	1.1838	0.381712	3.10128	0.00192683	0.044829	38	26	14	28	48	62	103	28	59
BNC1	50.8923	-0.852466	0.275172	-3.09794	0.00194873	0.045162	90	58	80	48	41	44	43	27	32
CCDC78	209.777	-0.488196	0.157566	-3.09836	0.00194598	0.045162	275	257	301	180	139	164	219	195	180
TAF13	1377.09	0.303328	0.0979113	3.09799	0.00194838	0.045162	1365	1279	1284	1000	1337	1627	1491	1464	1611
GALNT1	5457.55	0.226797	0.0732944	3.09432	0.00197263	0.0456566	5677	5265	5003	4210	5608	5019	6386	6411	5924
GFAP	121.738	0.643266	0.208013	3.09244	0.00198521	0.0458884	137	68	80	92	137	107	185	157	146
BCAM	337.999	0.6414	0.207455	3.09176	0.00198975	0.045893	280	194	280	282	579	256	436	330	416
SCAT8	12.688	1.85374	0.599598	3.09164	0.00199055	0.045893	7	2	6	6	14	6	18	26	32
SOCS3	2920.1	0.405266	0.13113	3.09056	0.00199779	0.0460006	2745	2659	2461	2124	3204	2471	3365	2852	4661
CPPED1	777.897	-0.293743	0.0950835	-3.08932	0.00200618	0.0460752	1000	924	792	780	672	694	686	729	764
TMEM65	4070.16	0.230483	0.0746001	3.08958	0.00200439	0.0460752	4317	3583	3579	3501	4354	3785	4565	4245	4950
ABCD3	1962.15	0.252813	0.081971	3.08418	0.00204115	0.0468059	1883	1851	1856	1560	1847	2119	2345	2142	2153
ATP11B	4530.94	0.239278	0.0775902	3.08387	0.00204324	0.0468059	4784	4071	3746	3993	4648	4246	5048	5256	5248
LOC112267988	87.4513	0.937821	0.30427	3.0822	0.00205474	0.047009	93	48	48	48	158	56	90	98	158
OLFML2B	4102.5	-0.449528	0.145887	-3.08134	0.0020607	0.0470852	4589	5416	4721	4589	2750	3564	4074	4559	2774
AKR1B1	25960.4	0.397004	0.128916	3.07957	0.00207303	0.0471258	28839	17817	22229	20645	27500	20442	34975	35240	28738
HS3ST3B1	252.564	0.520304	0.168916	3.08025	0.00206826	0.0471258	252	226	170	175	248	283	350	224	364
LINC02058	30.0828	-1.15879	0.376281	-3.07958	0.00207289	0.0471258	42	28	54	50	16	14	24	32	12
TSNARE1	324.388	-0.608464	0.197565	-3.07982	0.00207123	0.0471258	538	331	414	348	353	178	264	193	334
ANKRD12	1909.62	0.337337	0.109555	3.07915	0.00207589	0.0471309	1951	1649	1595	1531	2241	1620	2022	2071	2645
RCBTB2	401.181	-0.365132	0.118608	-3.07849	0.00208056	0.0471769	530	409	497	416	316	342	432	313	385
IL6	238.656	3.24212	1.05437	3.07494	0.00210547	0.0476216	38	71	38	22	241	58	56	71	1642
LHX6	352.978	-0.36117	0.117456	-3.07493	0.0021055	0.0476216	489	333	440	368	290	285	312	325	364
GADD45A	2988.04	0.286037	0.0930717	3.0733	0.00211706	0.0478226	2646	2786	2785	2486	3057	3215	3685	3349	2972
CALU	61214.8	0.237839	0.0774325	3.07156	0.00212941	0.047971	68383	53612	55376	48175	67717	60923	68805	60877	70924
ITGB1	52366.7	0.265524	0.0864548	3.07124	0.00213168	0.047971	55113	49944	41842	43036	56139	56367	56772	54621	59538
RAB38	25.3178	-1.26416	0.411558	-3.07164	0.00212884	0.047971	30	34	66	22	16	18	14	10	20
LOC107986428	51.9836	0.787566	0.256478	3.0707	0.00213559	0.0479984	34	32	38	44	68	60	60	56	76
CBL	2500.8	0.317235	0.103394	3.0682	0.00215354	0.0483202	2295	2599	2177	1800	2370	2721	2807	2716	3156
MPDZ	333.868	-0.542476	0.176842	-3.06758	0.00215802	0.0483202	492	475	295	368	336	221	234	275	326
RAB11FIP1	64.0786	1.04223	0.339753	3.0676	0.00215782	0.0483202	42	36	60	26	56	110	131	70	48
ASXL2	3174.91	0.251003	0.0818546	3.06645	0.00216616	0.0484417	2997	3165	2771	2619	3221	3099	3410	3561	3886
LRRC14	2193.71	-0.3045	0.099421	-3.06273	0.00219324	0.0489861	2551	2433	2998	1942	1721	1954	2151	2066	2085
BTN3A2	2870.23	-0.258475	0.0844536	-3.06056	0.00220925	0.049282	3417	3204	3181	2920	2640	2225	2847	2454	3119
